# Supplementary material for: Meal or mate: Exploring the evidence of sexual cannibalism among amphibians
Source: Ecol Evol. 2024 Jun 12;14(6):e11576. doi: 10.1002/ece3.11576 (PMC11168968; doi:10.1002/ece3.11576)
Supplement: Supplementary file 1 — Data S1 [file ECE3-14-e11576-s001.xlsx]

## Sheet: Data
Year	Species	Location	GPS	GPS	Snout-vent length (SVL; mm)	Sex	Animal identification number	Date	Amplecting
2021	Litoria aurea	Kooragang island, NSW	32.86109°S	151.73294° E	67.7	Female	0007E6292B	44582	x
2021	Litoria aurea	Kooragang island, NSW	32.86109°S	151.73294° E	57	Male	0007E62B5D	44582	x
2021	Litoria aurea	Kooragang island, NSW	32.86109°S	151.73294° E	72.94	Male	0007E6348F	44529	x
2021	Litoria aurea	Kooragang island, NSW	32.86109°S	151.73294° E	73.94	Female	0007E74C77	44529	x
2021	Litoria aurea	Kooragang island, NSW	32.86109°S	151.73294° E	51.4	Male	0008100E01	44646
2022	Litoria aurea	Kooragang island, NSW	32.86109°S	151.73294° E	87	Female	00082004E0	45019
2023	Litoria aurea	Kooragang island, NSW	32.86109°S	151.73294° E	56.6	Male	00082005E0	45222
2021	Litoria aurea	Kooragang island, NSW	32.86109°S	151.73294° E	60.2	Male	00081007E1	44602
2021	Litoria aurea	Kooragang island, NSW	32.86109°S	151.73294° E	54.9	Male	00081011E1	44606
2021	Litoria aurea	Kooragang island, NSW	32.86109°S	151.73294° E	62.5	Female	0008100005	44649
2023	Litoria aurea	Kooragang island, NSW	32.86109°S	151.73294° E	66.1	Female	0008100005	45194
2022	Litoria aurea	Kooragang island, NSW	32.86109°S	151.73294° E	55.9	Male	0008100011	44827
2021	Litoria aurea	Kooragang island, NSW	32.86109°S	151.73294° E	70.1	Female	0008100019	44645
2021	Litoria aurea	Kooragang island, NSW	32.86109°S	151.73294° E	62.8	Female	0008100033	44601
2021	Litoria aurea	Kooragang island, NSW	32.86109°S	151.73294° E	65	Female	0008100033	44599
2021	Litoria aurea	Kooragang island, NSW	32.86109°S	151.73294° E	49.1	Male	0008100042	44642
2021	Litoria aurea	Kooragang island, NSW	32.86109°S	151.73294° E	69.8	Female	0008100072	44650
2021	Litoria aurea	Kooragang island, NSW	32.86109°S	151.73294° E	58.1	Male	0008100080	44602
2021	Litoria aurea	Kooragang island, NSW	32.86109°S	151.73294° E	60.1	Male	0008100098	44617
2021	Litoria aurea	Kooragang island, NSW	32.86109°S	151.73294° E	73	Male	0008100102	44602
2021	Litoria aurea	Kooragang island, NSW	32.86109°S	151.73294° E	77.9	Female	0008100111	44650
2021	Litoria aurea	Kooragang island, NSW	32.86109°S	151.73294° E	58	Male	0008100150	44600
2021	Litoria aurea	Kooragang island, NSW	32.86109°S	151.73294° E	58	Male	0008100150	44601
2021	Litoria aurea	Kooragang island, NSW	32.86109°S	151.73294° E	69	Female	0008100207	44645
2022	Litoria aurea	Kooragang island, NSW	32.86109°S	151.73294° E	52.9	Male	0008100229	44818
2021	Litoria aurea	Kooragang island, NSW	32.86109°S	151.73294° E	47	Male	0008100290	44617
2023	Litoria aurea	Kooragang island, NSW	32.86109°S	151.73294° E	70	Female	0008100315	45310
2022	Litoria aurea	Kooragang island, NSW	32.86109°S	151.73294° E	52	Male	0008100350	44840
2021	Litoria aurea	Kooragang island, NSW	32.86109°S	151.73294° E	65.2	Female	0008100373	44610
2022	Litoria aurea	Kooragang island, NSW	32.86109°S	151.73294° E	58.9	Male	0008100447	44818
2022	Litoria aurea	Kooragang island, NSW	32.86109°S	151.73294° E	57.3	Male	0008100468	44859
2021	Litoria aurea	Kooragang island, NSW	32.86109°S	151.73294° E	59.2	Female	0008100485	44646
2021	Litoria aurea	Kooragang island, NSW	32.86109°S	151.73294° E	49.2	Male	0008100496	44599
2021	Litoria aurea	Kooragang island, NSW	32.86109°S	151.73294° E	56.2	Female	0008100501	44606
2022	Litoria aurea	Kooragang island, NSW	32.86109°S	151.73294° E	64.7	Male	0008100541	44839
2021	Litoria aurea	Kooragang island, NSW	32.86109°S	151.73294° E	71	Female	0008100558	44650
2021	Litoria aurea	Kooragang island, NSW	32.86109°S	151.73294° E	51.8	Male	0008100570	44600
2022	Litoria aurea	Kooragang island, NSW	32.86109°S	151.73294° E	59.2	Male	0008100570	44935
2022	Litoria aurea	Kooragang island, NSW	32.86109°S	151.73294° E	63	Male	0008100570	45020
2022	Litoria aurea	Kooragang island, NSW	32.86109°S	151.73294° E	68.6	Female	0008100577	44839
2021	Litoria aurea	Kooragang island, NSW	32.86109°S	151.73294° E	60.9	Male	0008100591	44631
2021	Litoria aurea	Kooragang island, NSW	32.86109°S	151.73294° E	54.2	Male	0008100601	44657
2021	Litoria aurea	Kooragang island, NSW	32.86109°S	151.73294° E	56	Male	0008100702	44602
2021	Litoria aurea	Kooragang island, NSW	32.86109°S	151.73294° E	58.1	Male	0008100718	44606
2021	Litoria aurea	Kooragang island, NSW	32.86109°S	151.73294° E	52.4	Male	0008100719	44600
2021	Litoria aurea	Kooragang island, NSW	32.86109°S	151.73294° E	53.1	Male	0008100719	44601
2022	Litoria aurea	Kooragang island, NSW	32.86109°S	151.73294° E	54.4	Male	0008100719	44937
2022	Litoria aurea	Kooragang island, NSW	32.86109°S	151.73294° E	56.6	Male	0008100757	44831
2021	Litoria aurea	Kooragang island, NSW	32.86109°S	151.73294° E	59	Female	0008100783	44649
2022	Litoria aurea	Kooragang island, NSW	32.86109°S	151.73294° E	54	Male	0008100823	44851
2021	Litoria aurea	Kooragang island, NSW	32.86109°S	151.73294° E	72.5	Female	0008100828	44650
2021	Litoria aurea	Kooragang island, NSW	32.86109°S	151.73294° E	61	Male	0008100883	44657
2022	Litoria aurea	Kooragang island, NSW	32.86109°S	151.73294° E	56.5	Male	0008100893	44818
2021	Litoria aurea	Kooragang island, NSW	32.86109°S	151.73294° E	60.1	Female	0008100894	44643
2022	Litoria aurea	Kooragang island, NSW	32.86109°S	151.73294° E	62.6	Female	0008100922	44859
2022	Litoria aurea	Kooragang island, NSW	32.86109°S	151.73294° E	69.6	Female	0008100922	44979
2022	Litoria aurea	Kooragang island, NSW	32.86109°S	151.73294° E	74.4	Female	0008100922	45021
2021	Litoria aurea	Kooragang island, NSW	32.86109°S	151.73294° E	55	Male	0008100925	44645
2022	Litoria aurea	Kooragang island, NSW	32.86109°S	151.73294° E	58	Male	0008100925	44897
2022	Litoria aurea	Kooragang island, NSW	32.86109°S	151.73294° E	59	Male	0008100925	44953
2022	Litoria aurea	Kooragang island, NSW	32.86109°S	151.73294° E	63.4	Female	0008100944	44830
2022	Litoria aurea	Kooragang island, NSW	32.86109°S	151.73294° E	66.9	Female	0008100965	44840
2021	Litoria aurea	Kooragang island, NSW	32.86109°S	151.73294° E	65.9	Female	0008100978	44645
2021	Litoria aurea	Kooragang island, NSW	32.86109°S	151.73294° E	67.2	Female	0008100978	44659
2021	Litoria aurea	Kooragang island, NSW	32.86109°S	151.73294° E	72.1	Female	0008100978	44638
2021	Litoria aurea	Kooragang island, NSW	32.86109°S	151.73294° E	72.7	Female	0008100978	44631
2021	Litoria aurea	Kooragang island, NSW	32.86109°S	151.73294° E	46.7	Male	0008101079	44600
2021	Litoria aurea	Kooragang island, NSW	32.86109°S	151.73294° E	67.1	Female	0008101210	44650
2021	Litoria aurea	Kooragang island, NSW	32.86109°S	151.73294° E	53.9	Male	0008101409	44600
2021	Litoria aurea	Kooragang island, NSW	32.86109°S	151.73294° E	61.7	Male	0008101409	44601
2021	Litoria aurea	Kooragang island, NSW	32.86109°S	151.73294° E	56	Male	0008101415	44606
2021	Litoria aurea	Kooragang island, NSW	32.86109°S	151.73294° E	68.6	Female	0008101448	44657
2022	Litoria aurea	Kooragang island, NSW	32.86109°S	151.73294° E	66.6	Female	0008101448	44840
2022	Litoria aurea	Kooragang island, NSW	32.86109°S	151.73294° E	54.7	Male	0008101463	44818
2021	Litoria aurea	Kooragang island, NSW	32.86109°S	151.73294° E	53	Male	0008101515	44600
2022	Litoria aurea	Kooragang island, NSW	32.86109°S	151.73294° E	55.5	Male	0008101515	44820
2021	Litoria aurea	Kooragang island, NSW	32.86109°S	151.73294° E	63.4	Female	0008103556	44645
2021	Litoria aurea	Kooragang island, NSW	32.86109°S	151.73294° E	71.2	Female	0008103556	44659
2021	Litoria aurea	Kooragang island, NSW	32.86109°S	151.73294° E	50.6	Male	0008103875	44649
2022	Litoria aurea	Kooragang island, NSW	32.86109°S	151.73294° E	67.2	Female	0008103966	44827
2021	Litoria aurea	Kooragang island, NSW	32.86109°S	151.73294° E	66.2	Female	0008104123	44606
2021	Litoria aurea	Kooragang island, NSW	32.86109°S	151.73294° E	60.2	Female	0008104319	44608
2021	Litoria aurea	Kooragang island, NSW	32.86109°S	151.73294° E	50.6	Male	0008104354	44600
2021	Litoria aurea	Kooragang island, NSW	32.86109°S	151.73294° E	52.8	Male	0008104354	44601
2022	Litoria aurea	Kooragang island, NSW	32.86109°S	151.73294° E	65.5	Female	0008200023	44999
2023	Litoria aurea	Kooragang island, NSW	32.86109°S	151.73294° E	67.4	Female	0008200023	45194
2023	Litoria aurea	Kooragang island, NSW	32.86109°S	151.73294° E	71.4	Female	0008200083	45261
2023	Litoria aurea	Kooragang island, NSW	32.86109°S	151.73294° E	69.4	Female	0008200108	45239
2023	Litoria aurea	Kooragang island, NSW	32.86109°S	151.73294° E	59.1	Female	0008200146	45222
2022	Litoria aurea	Kooragang island, NSW	32.86109°S	151.73294° E	60.8	Female	0008200216	45019
2022	Litoria aurea	Kooragang island, NSW	32.86109°S	151.73294° E	63.7	Female	0008200315	45020
2022	Litoria aurea	Kooragang island, NSW	32.86109°S	151.73294° E	58.4	Female	0008200333	44999
2023	Litoria aurea	Kooragang island, NSW	32.86109°S	151.73294° E	59.5	Female	0008200361	45223
2022	Litoria aurea	Kooragang island, NSW	32.86109°S	151.73294° E	64.3	Female	0008200452	44999
2022	Litoria aurea	Kooragang island, NSW	32.86109°S	151.73294° E	70.3	Female	0008200466	45020
2023	Litoria aurea	Kooragang island, NSW	32.86109°S	151.73294° E	61.7	Male	0008200484	45224
2022	Litoria aurea	Kooragang island, NSW	32.86109°S	151.73294° E	50	Male	0008200698	44999
2022	Litoria aurea	Kooragang island, NSW	32.86109°S	151.73294° E	56.5	Male	0008200790	44999
2023	Litoria aurea	Kooragang island, NSW	32.86109°S	151.73294° E	56.6	Male	0008200815	45194
2022	Litoria aurea	Kooragang island, NSW	32.86109°S	151.73294° E	51.2	Male	0008200888	45021
2023	Litoria aurea	Kooragang island, NSW	32.86109°S	151.73294° E	69	Female	0008200913	45222
2022	Litoria aurea	Kooragang island, NSW	32.86109°S	151.73294° E	59.5	Female	0008201164	44994
2022	Litoria aurea	Kooragang island, NSW	32.86109°S	151.73294° E	52.4	Male	0008201170	45020
2023	Litoria aurea	Kooragang island, NSW	32.86109°S	151.73294° E	58.8	Female	0008201493	45257
2022	Litoria aurea	Kooragang island, NSW	32.86109°S	151.73294° E	60.8	Male	0008202330	44900
2022	Litoria aurea	Kooragang island, NSW	32.86109°S	151.73294° E	57.1	Male	0008207919	44986
2022	Litoria aurea	Kooragang island, NSW	32.86109°S	151.73294° E	55.6	Male	0008208054	44891
2022	Litoria aurea	Kooragang island, NSW	32.86109°S	151.73294° E	68.3	Female	0008208263	44889
2022	Litoria aurea	Kooragang island, NSW	32.86109°S	151.73294° E	66.1	Male	0008208263	44852
2022	Litoria aurea	Kooragang island, NSW	32.86109°S	151.73294° E	63.5	Female	0008208486	44852
2022	Litoria aurea	Kooragang island, NSW	32.86109°S	151.73294° E	66.6	Female	0008208763	44907
2022	Litoria aurea	Kooragang island, NSW	32.86109°S	151.73294° E	68.2	Female	0008208763	44992
2022	Litoria aurea	Kooragang island, NSW	32.86109°S	151.73294° E	65.7	Female	0008208872	44895
2022	Litoria aurea	Kooragang island, NSW	32.86109°S	151.73294° E	49.6	Male	0008208992	44907
2022	Litoria aurea	Kooragang island, NSW	32.86109°S	151.73294° E	57.4	Male	0008209072	44979
2022	Litoria aurea	Kooragang island, NSW	32.86109°S	151.73294° E	57.6	Male	0008209072	44858
2022	Litoria aurea	Kooragang island, NSW	32.86109°S	151.73294° E	58.7	Male	0008209072	45021
2022	Litoria aurea	Kooragang island, NSW	32.86109°S	151.73294° E	57.6	Male	0008209296	44888
2022	Litoria aurea	Kooragang island, NSW	32.86109°S	151.73294° E	54.3	Male	0008209369	44907
2022	Litoria aurea	Kooragang island, NSW	32.86109°S	151.73294° E	65.1	Female	0008209637	44852
2023	Litoria aurea	Kooragang island, NSW	32.86109°S	151.73294° E	58.3	Male	0008209750	45271
2022	Litoria aurea	Kooragang island, NSW	32.86109°S	151.73294° E	53.8	Male	0008209775	44852
2022	Litoria aurea	Kooragang island, NSW	32.86109°S	151.73294° E	57.3	Female	0008209900	44941
2022	Litoria aurea	Kooragang island, NSW	32.86109°S	151.73294° E	64.1	Male	0008209900	45000
2023	Litoria aurea	Kooragang island, NSW	32.86109°S	151.73294° E	57.3	Male	0008229179	45237																			N
2023	Litoria aurea	Kooragang island, NSW	32.86109°S	151.73294° E	57.7	Male	0008229179	45253																			Y
2023	Litoria aurea	Kooragang island, NSW	32.86109°S	151.73294° E	56.7	Male	0008229764	45261																			N
2023	Litoria aurea	Kooragang island, NSW	32.86109°S	151.73294° E	60.1	Male	0008229764	45272																			Y
2023	Litoria aurea	Kooragang island, NSW	32.86109°S	151.73294° E	69.1	Female	0008229884	45212																			N
2023	Litoria aurea	Kooragang island, NSW	32.86109°S	151.73294° E	58.8	Female	0008275049	45264
2021	Litoria aurea	Kooragang island, NSW	32.86109°S	151.73294° E	55.8	Male	00081007E3	44600
2023	Litoria aurea	Kooragang island, NSW	32.86109°S	151.73294° E	57.8	Male	00082007E4	45222
2022	Litoria aurea	Kooragang island, NSW	32.86109°S	151.73294° E	65.7	Female	4008103420	44820
2021	Litoria aurea	Kooragang island, NSW	32.86109°S	151.73294° E	51	Male	00081010E5	44649
2021	Litoria aurea	Kooragang island, NSW	32.86109°S	151.73294° E	51.5	Male	00081005E6	44655
2022	Litoria aurea	Kooragang island, NSW	32.86109°S	151.73294° E	58	Female	00081006E6	44888
2022	Litoria aurea	Kooragang island, NSW	32.86109°S	151.73294° E	68	Female	00082090E6	44896
2021	Litoria aurea	Kooragang island, NSW	32.86109°S	151.73294° E	61.5	Female	0008100E16	44653
2021	Litoria aurea	Kooragang island, NSW	32.86109°S	151.73294° E	70.9	Female	0008103E28	44644
2023	Litoria aurea	Kooragang island, NSW	32.86109°S	151.73294° E	58.4	Male	0008225E47	45261																			N
2021	Litoria aurea	Kooragang island, NSW	32.86109°S	151.73294° E	59	Male	0008100E62	44617
2021	Litoria aurea	Kooragang island, NSW	32.86109°S	151.73294° E	75.5	Female	0008100E65	44655
2022	Litoria aurea	Kooragang island, NSW	32.86109°S	151.73294° E	56.7	Male	0008100E66	44823
2023	Litoria aurea	Kooragang island, NSW	32.86109°S	151.73294° E	55.6	Male	0008209E88	45269
2022	Litoria aurea	Kooragang island, NSW	32.86109°S	151.73294° E	49.4	Male	0008208E92	44935
2021	Litoria aurea	Kooragang island, NSW	32.86109°S	151.73294° E	62.8	Female		44491
2021	Litoria aurea	Kooragang island, NSW	32.86109°S	151.73294° E	71.1	Female		44657
2021	Litoria aurea	Kooragang island, NSW	32.86109°S	151.73294° E	50.5	Male		44592
2021	Litoria aurea	Kooragang island, NSW	32.86109°S	151.73294° E	49	Male	0007A62725	44531
2021	Litoria aurea	Kooragang island, NSW	32.86109°S	151.73294° E	81.5	Female	0007DE449E	44607
2021	Litoria aurea	Kooragang island, NSW	32.86109°S	151.73294° E	86	Female	0007DE449E	44525
2021	Litoria aurea	Kooragang island, NSW	32.86109°S	151.73294° E	75.5	Female	0007DF0B90	44524
2021	Litoria aurea	Kooragang island, NSW	32.86109°S	151.73294° E	56.8	Male	0007DF2B78	44497
2021	Litoria aurea	Kooragang island, NSW	32.86109°S	151.73294° E	55.7	Male	0007DF2D7F	44532
2021	Litoria aurea	Kooragang island, NSW	32.86109°S	151.73294° E	58.9	Male	0007DF2D7F	44512
2021	Litoria aurea	Kooragang island, NSW	32.86109°S	151.73294° E	60.2	Male	0007DF2D7F	44617
2021	Litoria aurea	Kooragang island, NSW	32.86109°S	151.73294° E	61.1	Male	0007DF2D7F	44679
2021	Litoria aurea	Kooragang island, NSW	32.86109°S	151.73294° E	57.5	Male	0007E03203	44505
2021	Litoria aurea	Kooragang island, NSW	32.86109°S	151.73294° E	58.2	Male	0007E03203	44533
2021	Litoria aurea	Kooragang island, NSW	32.86109°S	151.73294° E	59.1	Male	0007E03203	44544
2021	Litoria aurea	Kooragang island, NSW	32.86109°S	151.73294° E	63	Male	0007E03203	44603
2023	Litoria aurea	Kooragang island, NSW	32.86109°S	151.73294° E	63.9	Male	0007E03203	45222
2021	Litoria aurea	Kooragang island, NSW	32.86109°S	151.73294° E	63.4	Male	0007E041D0	44545
2021	Litoria aurea	Kooragang island, NSW	32.86109°S	151.73294° E	62.9	Male	0007E042BB	44608
2021	Litoria aurea	Kooragang island, NSW	32.86109°S	151.73294° E	64	Male	0007E042BB	44657
2021	Litoria aurea	Kooragang island, NSW	32.86109°S	151.73294° E	54.6	Female	0007E048E8	44497
2021	Litoria aurea	Kooragang island, NSW	32.86109°S	151.73294° E	56.7	Male	0007E048E8	44575
2021	Litoria aurea	Kooragang island, NSW	32.86109°S	151.73294° E	57.83	Male	0007E048E8	44533
2021	Litoria aurea	Kooragang island, NSW	32.86109°S	151.73294° E	49.1	Male	0007E0B5A2	44533
2021	Litoria aurea	Kooragang island, NSW	32.86109°S	151.73294° E	53.4	Male	0007E0B5A2	44610
2021	Litoria aurea	Kooragang island, NSW	32.86109°S	151.73294° E	54.3	Male	0007E0B5A2	44624
2021	Litoria aurea	Kooragang island, NSW	32.86109°S	151.73294° E	55.2	Male	0007E0B5A2	44589
2021	Litoria aurea	Kooragang island, NSW	32.86109°S	151.73294° E	63	Female	0007E0E41B	44528
2022	Litoria aurea	Kooragang island, NSW	32.86109°S	151.73294° E	69.9	Female	0007E353B	45034
2021	Litoria aurea	Kooragang island, NSW	32.86109°S	151.73294° E	52.8	Male	0007E4ECAA	44544
2021	Litoria aurea	Kooragang island, NSW	32.86109°S	151.73294° E	59	Male	0007E50854	44543
2022	Litoria aurea	Kooragang island, NSW	32.86109°S	151.73294° E	57.6	Male	0007E50854	44852
2022	Litoria aurea	Kooragang island, NSW	32.86109°S	151.73294° E	59.2	Male	0007E50854	44994
2022	Litoria aurea	Kooragang island, NSW	32.86109°S	151.73294° E	59.9	Male	0007E50854	44818
2021	Litoria aurea	Kooragang island, NSW	32.86109°S	151.73294° E	53.1	Male	0007E5154A	44544
2021	Litoria aurea	Kooragang island, NSW	32.86109°S	151.73294° E	56.1	Male	0007E5154A	44582
2021	Litoria aurea	Kooragang island, NSW	32.86109°S	151.73294° E	57.5	Male	0007E51A5F	44601
2021	Litoria aurea	Kooragang island, NSW	32.86109°S	151.73294° E	71.75	Female	0007E51C10	44543
2021	Litoria aurea	Kooragang island, NSW	32.86109°S	151.73294° E	73.2	Female	0007E51C79	44543
2021	Litoria aurea	Kooragang island, NSW	32.86109°S	151.73294° E	63.6	Male	0007E52117	44474
2021	Litoria aurea	Kooragang island, NSW	32.86109°S	151.73294° E	61.7	Male	0007E5239E	44543
2021	Litoria aurea	Kooragang island, NSW	32.86109°S	151.73294° E	49.2	Male	0007E528B8	44544
2021	Litoria aurea	Kooragang island, NSW	32.86109°S	151.73294° E	68.2	Female	0007E52BC8	44543
2021	Litoria aurea	Kooragang island, NSW	32.86109°S	151.73294° E	53.6	Male	0007E530EB	44544
2021	Litoria aurea	Kooragang island, NSW	32.86109°S	151.73294° E	54.13	Male	0007E530EB	44543
2022	Litoria aurea	Kooragang island, NSW	32.86109°S	151.73294° E	56.2	Male	0007E530EB	44897
2022	Litoria aurea	Kooragang island, NSW	32.86109°S	151.73294° E	58.3	Male	0007E530EB	44853
2022	Litoria aurea	Kooragang island, NSW	32.86109°S	151.73294° E	58.8	Male	0007E530EB	44823
2022	Litoria aurea	Kooragang island, NSW	32.86109°S	151.73294° E	63.2	Female	0007E5ED7C	44951
2022	Litoria aurea	Kooragang island, NSW	32.86109°S	151.73294° E	62	Female	0007E5EF25	44992
2022	Litoria aurea	Kooragang island, NSW	32.86109°S	151.73294° E	61.8	Male	0007E5EF2A	44992
2022	Litoria aurea	Kooragang island, NSW	32.86109°S	151.73294° E	66.7	Female	0007E5EF31	44979
2022	Litoria aurea	Kooragang island, NSW	32.86109°S	151.73294° E	69	Male	0007E5EF41	44980
2023	Litoria aurea	Kooragang island, NSW	32.86109°S	151.73294° E	62.7	Male	0007E5EF41	45258
2022	Litoria aurea	Kooragang island, NSW	32.86109°S	151.73294° E	69.2	Female	0007E5EF5D	44980
2022	Litoria aurea	Kooragang island, NSW	32.86109°S	151.73294° E	50.2	Male	0007E5EF5F	44981
2022	Litoria aurea	Kooragang island, NSW	32.86109°S	151.73294° E	70.7	Female	0007E5EFC4	44979
2022	Litoria aurea	Kooragang island, NSW	32.86109°S	151.73294° E	59.1	Male	0007E5F00F	44985
2022	Litoria aurea	Kooragang island, NSW	32.86109°S	151.73294° E	58.6	Male	0007E5F015	44951
2022	Litoria aurea	Kooragang island, NSW	32.86109°S	151.73294° E	63.5	Female	0007E5F042	44951
2022	Litoria aurea	Kooragang island, NSW	32.86109°S	151.73294° E	55.4	Male	0007E5F05C	44957
2022	Litoria aurea	Kooragang island, NSW	32.86109°S	151.73294° E	64.4	Female	0007E5F12F	44981
2022	Litoria aurea	Kooragang island, NSW	32.86109°S	151.73294° E	59	Male	0007E5F138	44980
2022	Litoria aurea	Kooragang island, NSW	32.86109°S	151.73294° E	74.3	Female	0007E5F182	44979
2022	Litoria aurea	Kooragang island, NSW	32.86109°S	151.73294° E	64.2	Female	0007E5F1B2	44979
2022	Litoria aurea	Kooragang island, NSW	32.86109°S	151.73294° E	56.6	Male	0007E5F1B4	44992
2022	Litoria aurea	Kooragang island, NSW	32.86109°S	151.73294° E	72.4	Female	0007E5F1D1	44979
2022	Litoria aurea	Kooragang island, NSW	32.86109°S	151.73294° E	63.1	Male	0007E5F219	44953
2022	Litoria aurea	Kooragang island, NSW	32.86109°S	151.73294° E	69.7	Female	0007E5F2A6	44957
2022	Litoria aurea	Kooragang island, NSW	32.86109°S	151.73294° E	63	Female	0007E5F304	44957
2022	Litoria aurea	Kooragang island, NSW	32.86109°S	151.73294° E	67.3	Female	0007E5F304	44992
2021	Litoria aurea	Kooragang island, NSW	32.86109°S	151.73294° E	49	Male	0007E5F318	44589
2022	Litoria aurea	Kooragang island, NSW	32.86109°S	151.73294° E	63.6	Female	0007E5F366	44981
2022	Litoria aurea	Kooragang island, NSW	32.86109°S	151.73294° E	61.3	Male	0007E5F3B8	44980
2022	Litoria aurea	Kooragang island, NSW	32.86109°S	151.73294° E	59	Male	0007E5F3E9	44980
2021	Litoria aurea	Kooragang island, NSW	32.86109°S	151.73294° E	56.8	Male	0007E5F426	44589
2021	Litoria aurea	Kooragang island, NSW	32.86109°S	151.73294° E	59	Male	0007E5F426	44615
2021	Litoria aurea	Kooragang island, NSW	32.86109°S	151.73294° E	60.7	Male	0007E5F426	44575
2022	Litoria aurea	Kooragang island, NSW	32.86109°S	151.73294° E	60.6	Male	0007E5F432	44958
2022	Litoria aurea	Kooragang island, NSW	32.86109°S	151.73294° E	60.1	Female	0007E5F47D	44985
2022	Litoria aurea	Kooragang island, NSW	32.86109°S	151.73294° E	55.5	Male	0007E5F483	44980
2022	Litoria aurea	Kooragang island, NSW	32.86109°S	151.73294° E	57.2	Male	0007E5F50C	44980
2022	Litoria aurea	Kooragang island, NSW	32.86109°S	151.73294° E	53.7	Female	0007E5F51E	44991
2022	Litoria aurea	Kooragang island, NSW	32.86109°S	151.73294° E	71.8	Female	0007E5F556	44981
2022	Litoria aurea	Kooragang island, NSW	32.86109°S	151.73294° E	69.7	Female	0007E5F5AB	44979
2022	Litoria aurea	Kooragang island, NSW	32.86109°S	151.73294° E	60	Male	0007E5F6F2	44980
2022	Litoria aurea	Kooragang island, NSW	32.86109°S	151.73294° E	64.2	Female	0007E5F720	44979
2022	Litoria aurea	Kooragang island, NSW	32.86109°S	151.73294° E	57.8	Male	0007E5F726	44957
2022	Litoria aurea	Kooragang island, NSW	32.86109°S	151.73294° E	58.3	Female	0007E5F754	44992
2022	Litoria aurea	Kooragang island, NSW	32.86109°S	151.73294° E	56.7	Male	0007E5F75C	44957
2022	Litoria aurea	Kooragang island, NSW	32.86109°S	151.73294° E	55.9	Male	0007E5F762	44985
2022	Litoria aurea	Kooragang island, NSW	32.86109°S	151.73294° E	66.2	Female	0007E5F766	44957
2022	Litoria aurea	Kooragang island, NSW	32.86109°S	151.73294° E	68.4	Female	0007E5F766	44992
2022	Litoria aurea	Kooragang island, NSW	32.86109°S	151.73294° E	70.7	Female	0007E5F7AC	44979
2022	Litoria aurea	Kooragang island, NSW	32.86109°S	151.73294° E	58	Male	0007E5F7F3	44980
2022	Litoria aurea	Kooragang island, NSW	32.86109°S	151.73294° E	58.5	Male	0007E5F85A	44980
2022	Litoria aurea	Kooragang island, NSW	32.86109°S	151.73294° E	56.8	Male	0007E5F89E	44979
2022	Litoria aurea	Kooragang island, NSW	32.86109°S	151.73294° E	50.6	Male	0007E5F8AF	44981
2022	Litoria aurea	Kooragang island, NSW	32.86109°S	151.73294° E	68	Male	0007E5F9A3	44980
2022	Litoria aurea	Kooragang island, NSW	32.86109°S	151.73294° E	71.5	Female	0007E5F9A9	44953
2022	Litoria aurea	Kooragang island, NSW	32.86109°S	151.73294° E	67.1	Female	0007E5F9E4	44979
2022	Litoria aurea	Kooragang island, NSW	32.86109°S	151.73294° E	56	Male	0007E5F9EB	44980
2022	Litoria aurea	Kooragang island, NSW	32.86109°S	151.73294° E	70.8	Female	0007E5F9F0	44951
2022	Litoria aurea	Kooragang island, NSW	32.86109°S	151.73294° E	55.6	Male	0007E5F9F4	44951
2021	Litoria aurea	Kooragang island, NSW	32.86109°S	151.73294° E	53.9	Male	0007E5F9F6	44589
2022	Litoria aurea	Kooragang island, NSW	32.86109°S	151.73294° E	67.8	Female	0007E5FA70	44979
2022	Litoria aurea	Kooragang island, NSW	32.86109°S	151.73294° E	57.6	Male	0007E5FBF0	44995
2022	Litoria aurea	Kooragang island, NSW	32.86109°S	151.73294° E	59	Male	0007E5FBF0	44958
2023	Litoria aurea	Kooragang island, NSW	32.86109°S	151.73294° E	59.8	Male	0007E5FBF0	45191
2022	Litoria aurea	Kooragang island, NSW	32.86109°S	151.73294° E	57.9	Male	0007E5FCBC	44979
2022	Litoria aurea	Kooragang island, NSW	32.86109°S	151.73294° E	69.2	Female	0007E5FCE9	44951
2022	Litoria aurea	Kooragang island, NSW	32.86109°S	151.73294° E	58.9	Female	0007E5FD04	44957
2022	Litoria aurea	Kooragang island, NSW	32.86109°S	151.73294° E	65.3	Female	0007E5FD04	44992
2022	Litoria aurea	Kooragang island, NSW	32.86109°S	151.73294° E	58.1	Male	0007E5FD07	44949
2022	Litoria aurea	Kooragang island, NSW	32.86109°S	151.73294° E	66.1	Female	0007E5FE13	44957
2022	Litoria aurea	Kooragang island, NSW	32.86109°S	151.73294° E	58.7	Male	0007E5FE28	44986
2022	Litoria aurea	Kooragang island, NSW	32.86109°S	151.73294° E	61.6	Female	0007E5FE5C	44992
2022	Litoria aurea	Kooragang island, NSW	32.86109°S	151.73294° E	61.8	Female	0007E5FE64	44981
2022	Litoria aurea	Kooragang island, NSW	32.86109°S	151.73294° E	58.8	Female	0007E5FEEC	44957
2022	Litoria aurea	Kooragang island, NSW	32.86109°S	151.73294° E	53.8	Male	0007E5FF08	44991
2022	Litoria aurea	Kooragang island, NSW	32.86109°S	151.73294° E	57.7	Male	0007E5FF2F	44979
2022	Litoria aurea	Kooragang island, NSW	32.86109°S	151.73294° E	63.1	Male	0007E5FF51	44992
2022	Litoria aurea	Kooragang island, NSW	32.86109°S	151.73294° E	55.7	Male	0007E5FF53	44957
2022	Litoria aurea	Kooragang island, NSW	32.86109°S	151.73294° E	72.4	Female	0007E60090	44980
2022	Litoria aurea	Kooragang island, NSW	32.86109°S	151.73294° E	55.5	Male	0007E600BB	44991
2022	Litoria aurea	Kooragang island, NSW	32.86109°S	151.73294° E	62.1	Female	0007E600BD	45030
2022	Litoria aurea	Kooragang island, NSW	32.86109°S	151.73294° E	62.2	Male	0007E6020A	44979
2022	Litoria aurea	Kooragang island, NSW	32.86109°S	151.73294° E	64	Male	0007E6028D	44992
2022	Litoria aurea	Kooragang island, NSW	32.86109°S	151.73294° E	70.9	Female	0007E6029A	44951
2022	Litoria aurea	Kooragang island, NSW	32.86109°S	151.73294° E	71.1	Female	0007E60308	44951
2022	Litoria aurea	Kooragang island, NSW	32.86109°S	151.73294° E	71.7	Female	0007E603E5	44978
2022	Litoria aurea	Kooragang island, NSW	32.86109°S	151.73294° E	59.2	Male	0007E6045F	44986
2021	Litoria aurea	Kooragang island, NSW	32.86109°S	151.73294° E	56.3	Male	0007E60472	44589
2022	Litoria aurea	Kooragang island, NSW	32.86109°S	151.73294° E	51.7	Female	0007E60499	44992
2022	Litoria aurea	Kooragang island, NSW	32.86109°S	151.73294° E	54	Male	0007E604AB	44951
2022	Litoria aurea	Kooragang island, NSW	32.86109°S	151.73294° E	63.8	Male	0007E604FC	44980
2022	Litoria aurea	Kooragang island, NSW	32.86109°S	151.73294° E	65.1	Male	0007E604FC	44984
2022	Litoria aurea	Kooragang island, NSW	32.86109°S	151.73294° E	60	Male	0007E60506	44985
2022	Litoria aurea	Kooragang island, NSW	32.86109°S	151.73294° E	75.1	Female	0007E60546	44953
2022	Litoria aurea	Kooragang island, NSW	32.86109°S	151.73294° E	72.5	Female	0007E60568	44980
2022	Litoria aurea	Kooragang island, NSW	32.86109°S	151.73294° E	48.1	Male	0007E60588	44992
2022	Litoria aurea	Kooragang island, NSW	32.86109°S	151.73294° E	47.5	Male	0007E6059B	44992
2022	Litoria aurea	Kooragang island, NSW	32.86109°S	151.73294° E	54	Male	0007E605AB	44992
2022	Litoria aurea	Kooragang island, NSW	32.86109°S	151.73294° E	57.6	Male	0007E60624	44981
2022	Litoria aurea	Kooragang island, NSW	32.86109°S	151.73294° E	53.6	Male	0007E6062A	44957
2021	Litoria aurea	Kooragang island, NSW	32.86109°S	151.73294° E	57.3	Male	0007E60672	44558
2022	Litoria aurea	Kooragang island, NSW	32.86109°S	151.73294° E	58	Male	0007E606E0	44980
2022	Litoria aurea	Kooragang island, NSW	32.86109°S	151.73294° E	58.3	Male	0007E60725	44949
2022	Litoria aurea	Kooragang island, NSW	32.86109°S	151.73294° E	52.8	Male	0007E6075B	44979
2021	Litoria aurea	Kooragang island, NSW	32.86109°S	151.73294° E	58.3	Male	0007E608AF	44606
2021	Litoria aurea	Kooragang island, NSW	32.86109°S	151.73294° E	63	Female	0007E6090F	44543
2021	Litoria aurea	Kooragang island, NSW	32.86109°S	151.73294° E	65.2	Female	0007E6090F	44544
2022	Litoria aurea	Kooragang island, NSW	32.86109°S	151.73294° E	59.7	Male	0007E609A0	44951
2022	Litoria aurea	Kooragang island, NSW	32.86109°S	151.73294° E	60.1	Male	0007E609D7	44979
2021	Litoria aurea	Kooragang island, NSW	32.86109°S	151.73294° E	54.8	Male	0007E60B31	44519
2021	Litoria aurea	Kooragang island, NSW	32.86109°S	151.73294° E	60.7	Female	0007E60B38	44525
2022	Litoria aurea	Kooragang island, NSW	32.86109°S	151.73294° E	68.1	Female	0007E60B38	44902
2022	Litoria aurea	Kooragang island, NSW	32.86109°S	151.73294° E	68.2	Female	0007E60B38	44852
2022	Litoria aurea	Kooragang island, NSW	32.86109°S	151.73294° E	69.6	Female	0007E60B38	44994
2023	Litoria aurea	Kooragang island, NSW	32.86109°S	151.73294° E	74.5	Female	0007E60B38	45224
2021	Litoria aurea	Kooragang island, NSW	32.86109°S	151.73294° E	59.9	Female	0007E60CEF	44544
2021	Litoria aurea	Kooragang island, NSW	32.86109°S	151.73294° E	65	Female	0007E60CEF	44558
2021	Litoria aurea	Kooragang island, NSW	32.86109°S	151.73294° E	63.4	Male	0007E61008	44475
2021	Litoria aurea	Kooragang island, NSW	32.86109°S	151.73294° E	61.17	Female	0007E61101	44531
2021	Litoria aurea	Kooragang island, NSW	32.86109°S	151.73294° E	75.8	Female	0007E61B7B	44543
2021	Litoria aurea	Kooragang island, NSW	32.86109°S	151.73294° E	56	Male	0007E61B9F	44596
2021	Litoria aurea	Kooragang island, NSW	32.86109°S	151.73294° E	61.17	Male	0007E61B9F	44533
2022	Litoria aurea	Kooragang island, NSW	32.86109°S	151.73294° E	57	Male	0007E61B9F	44852
2022	Litoria aurea	Kooragang island, NSW	32.86109°S	151.73294° E	56.5	Male	0007E61D41	44951
2021	Litoria aurea	Kooragang island, NSW	32.86109°S	151.73294° E	63.7	Female	0007E623E2	44543
2021	Litoria aurea	Kooragang island, NSW	32.86109°S	151.73294° E	69.2	Female	0007E6259D	44679
2021	Litoria aurea	Kooragang island, NSW	32.86109°S	151.73294° E	57.5	Male	0007E6261D	44528
2021	Litoria aurea	Kooragang island, NSW	32.86109°S	151.73294° E	51.75	Male	0007E6273C	44531
2021	Litoria aurea	Kooragang island, NSW	32.86109°S	151.73294° E	50	Male	0007E62744	44582
2021	Litoria aurea	Kooragang island, NSW	32.86109°S	151.73294° E	57.6	Male	0007E62744	44543
2021	Litoria aurea	Kooragang island, NSW	32.86109°S	151.73294° E	60	Male	0007E62744	44645
2021	Litoria aurea	Kooragang island, NSW	32.86109°S	151.73294° E	50.5	Male	0007E62754	44519
2021	Litoria aurea	Kooragang island, NSW	32.86109°S	151.73294° E	56.5	Male	0007E62754	44575
2021	Litoria aurea	Kooragang island, NSW	32.86109°S	151.73294° E	56.7	Male	0007E62754	44596
2021	Litoria aurea	Kooragang island, NSW	32.86109°S	151.73294° E	52.6	Female	0007E62781	44642
2021	Litoria aurea	Kooragang island, NSW	32.86109°S	151.73294° E	63.1	Female	0007E627AC	44600
2021	Litoria aurea	Kooragang island, NSW	32.86109°S	151.73294° E	67	Female	0007E627C0	44533
2021	Litoria aurea	Kooragang island, NSW	32.86109°S	151.73294° E	68.7	Female	0007E627C0	44519
2021	Litoria aurea	Kooragang island, NSW	32.86109°S	151.73294° E	72.4	Female	0007E627C0	44528
2021	Litoria aurea	Kooragang island, NSW	32.86109°S	151.73294° E	77.8	Female	0007E627C0	44540
2021	Litoria aurea	Kooragang island, NSW	32.86109°S	151.73294° E	50.5	Male	0007E627CD	44616
2021	Litoria aurea	Kooragang island, NSW	32.86109°S	151.73294° E	63	Female	0007E6288F	44533
2021	Litoria aurea	Kooragang island, NSW	32.86109°S	151.73294° E	66	Female	0007E6288F	44582
2021	Litoria aurea	Kooragang island, NSW	32.86109°S	151.73294° E	62.8	Female	0007E62891	44594
2021	Litoria aurea	Kooragang island, NSW	32.86109°S	151.73294° E	54.3	Male	0007E628F2	44519
2021	Litoria aurea	Kooragang island, NSW	32.86109°S	151.73294° E	56.6	Male	0007E6291D	44606
2022	Litoria aurea	Kooragang island, NSW	32.86109°S	151.73294° E	55	Male	0007E62925	44914
2021	Litoria aurea	Kooragang island, NSW	32.86109°S	151.73294° E	69.7	Female	0007E6292B	44566
2021	Litoria aurea	Kooragang island, NSW	32.86109°S	151.73294° E	70.5	Female	0007E6292B	44575
2021	Litoria aurea	Kooragang island, NSW	32.86109°S	151.73294° E	53.3	Male	0007E62982	44533
2021	Litoria aurea	Kooragang island, NSW	32.86109°S	151.73294° E	58.9	Male	0007E62982	44603
2021	Litoria aurea	Kooragang island, NSW	32.86109°S	151.73294° E	60.6	Male	0007E62982	44617
2021	Litoria aurea	Kooragang island, NSW	32.86109°S	151.73294° E	61.8	Male	0007E62982	44653
2021	Litoria aurea	Kooragang island, NSW	32.86109°S	151.73294° E	66.1	Male	0007E62982	44610
2021	Litoria aurea	Kooragang island, NSW	32.86109°S	151.73294° E	59.9	Male	0007E62991	44599
2021	Litoria aurea	Kooragang island, NSW	32.86109°S	151.73294° E	53.5	Male	0007E629BD	44594
2022	Litoria aurea	Kooragang island, NSW	32.86109°S	151.73294° E	54.8	Male	0007E629CD	45033
2021	Litoria aurea	Kooragang island, NSW	32.86109°S	151.73294° E	51.4	Male	0007E629CE	44546
2021	Litoria aurea	Kooragang island, NSW	32.86109°S	151.73294° E	54.5	Male	0007E62A03	44477
2021	Litoria aurea	Kooragang island, NSW	32.86109°S	151.73294° E	57.3	Male	0007E62A03	44624
2021	Litoria aurea	Kooragang island, NSW	32.86109°S	151.73294° E	59.6	Male	0007E62A03	44631
2021	Litoria aurea	Kooragang island, NSW	32.86109°S	151.73294° E	60.2	Male	0007E62A03	44617
2021	Litoria aurea	Kooragang island, NSW	32.86109°S	151.73294° E	60.4	Male	0007E62A03	44645
2021	Litoria aurea	Kooragang island, NSW	32.86109°S	151.73294° E	70.4	Female	0007E62A0F	44642
2023	Litoria aurea	Kooragang island, NSW	32.86109°S	151.73294° E	80.5	Female	0007E62A0F	45212																			Y
2021	Litoria aurea	Kooragang island, NSW	32.86109°S	151.73294° E	53.9	Male	0007E62A2C	44533
2021	Litoria aurea	Kooragang island, NSW	32.86109°S	151.73294° E	60.1	Female	0007E62A4B	44601
2021	Litoria aurea	Kooragang island, NSW	32.86109°S	151.73294° E	60.3	Female	0007E62A4B	44600
2021	Litoria aurea	Kooragang island, NSW	32.86109°S	151.73294° E	60.4	Female	0007E62A4B	44602
2022	Litoria aurea	Kooragang island, NSW	32.86109°S	151.73294° E	62	Female	0007E62A4B	44872
2021	Litoria aurea	Kooragang island, NSW	32.86109°S	151.73294° E	53.1	Male	0007E62A59	44582
2021	Litoria aurea	Kooragang island, NSW	32.86109°S	151.73294° E	55.4	Male	0007E62A59	44638
2021	Litoria aurea	Kooragang island, NSW	32.86109°S	151.73294° E	57	Male	0007E62A59	44645
2021	Litoria aurea	Kooragang island, NSW	32.86109°S	151.73294° E	64.72	Female	0007E62A68	44589
2021	Litoria aurea	Kooragang island, NSW	32.86109°S	151.73294° E	66.5	Female	0007E62A68	44624
2021	Litoria aurea	Kooragang island, NSW	32.86109°S	151.73294° E	69	Female	0007E62AB4	44525
2022	Litoria aurea	Kooragang island, NSW	32.86109°S	151.73294° E	70.7	Female	0007E62B36	44896
2021	Litoria aurea	Kooragang island, NSW	32.86109°S	151.73294° E	63.6	Female	0007E62B48	44533
2021	Litoria aurea	Kooragang island, NSW	32.86109°S	151.73294° E	69.4	Female	0007E62B48	44566
2021	Litoria aurea	Kooragang island, NSW	32.86109°S	151.73294° E	67.9	Female	0007E62B4A	44575
2021	Litoria aurea	Kooragang island, NSW	32.86109°S	151.73294° E	66	Female	0007E62B5B	44525
2021	Litoria aurea	Kooragang island, NSW	32.86109°S	151.73294° E	56.8	Female	0007E62B5D	44589
2021	Litoria aurea	Kooragang island, NSW	32.86109°S	151.73294° E	46.6	Male	0007E62B75	44546
2021	Litoria aurea	Kooragang island, NSW	32.86109°S	151.73294° E	62.1	Female	0007E62B8D	44610
2022	Litoria aurea	Kooragang island, NSW	32.86109°S	151.73294° E	67.4	Female	0007E62B8D	44823
2021	Litoria aurea	Kooragang island, NSW	32.86109°S	151.73294° E	61.5	Female	0007E62B95	44533
2021	Litoria aurea	Kooragang island, NSW	32.86109°S	151.73294° E	59.4	Male	0007E62BCE	44575
2021	Litoria aurea	Kooragang island, NSW	32.86109°S	151.73294° E	51.5	Male	0007E62BF1	44544
2023	Litoria aurea	Kooragang island, NSW	32.86109°S	151.73294° E	68.1	Female	0007E62C1A	45271
2021	Litoria aurea	Kooragang island, NSW	32.86109°S	151.73294° E	50.8	Male	0007E62C1D	44540
2021	Litoria aurea	Kooragang island, NSW	32.86109°S	151.73294° E	62.8	Male	0007E62C8D	44533
2023	Litoria aurea	Kooragang island, NSW	32.86109°S	151.73294° E	55.6	Male	0007E62CA3	45273
2021	Litoria aurea	Kooragang island, NSW	32.86109°S	151.73294° E	67.84	Female	0007E62CB6	44531
2021	Litoria aurea	Kooragang island, NSW	32.86109°S	151.73294° E	64.3	Female	0007E62CD3	44524
2021	Litoria aurea	Kooragang island, NSW	32.86109°S	151.73294° E	66.4	Female	0007E62D07	44601
2021	Litoria aurea	Kooragang island, NSW	32.86109°S	151.73294° E	70.2	Female	0007E62D07	44602
2021	Litoria aurea	Kooragang island, NSW	32.86109°S	151.73294° E	60.8	Male	0007E62D08	44599
2021	Litoria aurea	Kooragang island, NSW	32.86109°S	151.73294° E	52.4	Male	0007E62D16	44528
2021	Litoria aurea	Kooragang island, NSW	32.86109°S	151.73294° E	62.2	Female	0007E62D17	44558
2021	Litoria aurea	Kooragang island, NSW	32.86109°S	151.73294° E	62.9	Female	0007E62D17	44545
2021	Litoria aurea	Kooragang island, NSW	32.86109°S	151.73294° E	66.2	Female	0007E62D17	44589
2021	Litoria aurea	Kooragang island, NSW	32.86109°S	151.73294° E	79.5	Female	0007E62D17	44610
2021	Litoria aurea	Kooragang island, NSW	32.86109°S	151.73294° E	63.07	Male	0007E62D17	44679
2021	Litoria aurea	Kooragang island, NSW	32.86109°S	151.73294° E	71.1	Female	0007E62D1C	44679
2021	Litoria aurea	Kooragang island, NSW	32.86109°S	151.73294° E	56.5	Male	0007E62D25	44594
2021	Litoria aurea	Kooragang island, NSW	32.86109°S	151.73294° E	65	Female	0007E62D32	44566
2021	Litoria aurea	Kooragang island, NSW	32.86109°S	151.73294° E	59	Male	0007E62D6F	44543
2021	Litoria aurea	Kooragang island, NSW	32.86109°S	151.73294° E	60.6	Male	0007E62D6F	44582
2021	Litoria aurea	Kooragang island, NSW	32.86109°S	151.73294° E	66.2	Female	0007E62D8D	44601
2021	Litoria aurea	Kooragang island, NSW	32.86109°S	151.73294° E	68.6	Female	0007E62D8D	44602
2021	Litoria aurea	Kooragang island, NSW	32.86109°S	151.73294° E	66.9	Female	0007E62D96	44525
2021	Litoria aurea	Kooragang island, NSW	32.86109°S	151.73294° E	56.6	Male	0007E62DC6	44575
2021	Litoria aurea	Kooragang island, NSW	32.86109°S	151.73294° E	59.9	Male	0007E62DC6	44582
2021	Litoria aurea	Kooragang island, NSW	32.86109°S	151.73294° E	54.1	Male	0007E62DC9	44592
2021	Litoria aurea	Kooragang island, NSW	32.86109°S	151.73294° E	55.2	Male	0007E62DC9	44603
2021	Litoria aurea	Kooragang island, NSW	32.86109°S	151.73294° E	55.8	Male	0007E62DC9	44631
2021	Litoria aurea	Kooragang island, NSW	32.86109°S	151.73294° E	59.5	Male	0007E62DC9	44617
2021	Litoria aurea	Kooragang island, NSW	32.86109°S	151.73294° E	64.2	Female	0007E62DEE	44601
2021	Litoria aurea	Kooragang island, NSW	32.86109°S	151.73294° E	67.5	Female	0007E62DEE	44600
2021	Litoria aurea	Kooragang island, NSW	32.86109°S	151.73294° E	72	Female	0007E62DEE	44602
2021	Litoria aurea	Kooragang island, NSW	32.86109°S	151.73294° E	57.5	Male	0007E62DEF	44545
2021	Litoria aurea	Kooragang island, NSW	32.86109°S	151.73294° E	50	Male	0007E62DF1	44558
2021	Litoria aurea	Kooragang island, NSW	32.86109°S	151.73294° E	51.7	Male	0007E62DF1	44545
2021	Litoria aurea	Kooragang island, NSW	32.86109°S	151.73294° E	56.9	Male	0007E62DF1	44653
2021	Litoria aurea	Kooragang island, NSW	32.86109°S	151.73294° E	52.2	Male	0007E62E28	44544
2021	Litoria aurea	Kooragang island, NSW	32.86109°S	151.73294° E	55	Male	0007E62E38	44543
2021	Litoria aurea	Kooragang island, NSW	32.86109°S	151.73294° E	53.6	Male	0007E62E5B	44543
2021	Litoria aurea	Kooragang island, NSW	32.86109°S	151.73294° E	59.6	Male	0007E62E5B	44582
2021	Litoria aurea	Kooragang island, NSW	32.86109°S	151.73294° E	60	Male	0007E62E5B	44589
2021	Litoria aurea	Kooragang island, NSW	32.86109°S	151.73294° E	69	Female	0007E62E6A	44606
2021	Litoria aurea	Kooragang island, NSW	32.86109°S	151.73294° E	67.5	Female	0007E62EBA	44582
2021	Litoria aurea	Kooragang island, NSW	32.86109°S	151.73294° E	68.81	Female	0007E62ECA	44589
2021	Litoria aurea	Kooragang island, NSW	32.86109°S	151.73294° E	66	Female	0007E62F04	44601
2021	Litoria aurea	Kooragang island, NSW	32.86109°S	151.73294° E	66.2	Female	0007E62F04	44602
2021	Litoria aurea	Kooragang island, NSW	32.86109°S	151.73294° E	62	Male	0007E62F0D	44543
2022	Litoria aurea	Kooragang island, NSW	32.86109°S	151.73294° E	63.6	Male	0007E62F0D	44897
2022	Litoria aurea	Kooragang island, NSW	32.86109°S	151.73294° E	65.5	Male	0007E62F0D	44853
2021	Litoria aurea	Kooragang island, NSW	32.86109°S	151.73294° E	54.1	Male	0007E62F15	44624
2021	Litoria aurea	Kooragang island, NSW	32.86109°S	151.73294° E	56.1	Male	0007E62F15	44589
2021	Litoria aurea	Kooragang island, NSW	32.86109°S	151.73294° E	56.7	Male	0007E62F15	44617
2021	Litoria aurea	Kooragang island, NSW	32.86109°S	151.73294° E	57.1	Male	0007E62F15	44645
2021	Litoria aurea	Kooragang island, NSW	32.86109°S	151.73294° E	57.8	Male	0007E62F15	44638
2021	Litoria aurea	Kooragang island, NSW	32.86109°S	151.73294° E	58.6	Male	0007E62F15	44653
2021	Litoria aurea	Kooragang island, NSW	32.86109°S	151.73294° E	54.6	Male	0007E62F3E	44599
2021	Litoria aurea	Kooragang island, NSW	32.86109°S	151.73294° E	55.5	Female	0007E62F98	44533
2021	Litoria aurea	Kooragang island, NSW	32.86109°S	151.73294° E	55.1	Male	0007E62FA2	44599
2022	Litoria aurea	Kooragang island, NSW	32.86109°S	151.73294° E	57.1	Male	0007E62FA2	44937
2021	Litoria aurea	Kooragang island, NSW	32.86109°S	151.73294° E	66.5	Female	0007E62FAC	44602
2021	Litoria aurea	Kooragang island, NSW	32.86109°S	151.73294° E	60.5	Female	0007E62FAD	44594
2021	Litoria aurea	Kooragang island, NSW	32.86109°S	151.73294° E	68.46	Female	0007E62FBB	44531
2021	Litoria aurea	Kooragang island, NSW	32.86109°S	151.73294° E	73	Female	0007E62FBB	44650
2021	Litoria aurea	Kooragang island, NSW	32.86109°S	151.73294° E	54.2	Male	0007E62FBD	44519
2021	Litoria aurea	Kooragang island, NSW	32.86109°S	151.73294° E	51.6	Male	0007E62FCB	44601
2021	Litoria aurea	Kooragang island, NSW	32.86109°S	151.73294° E	49.4	Male	0007E6300B	44599
2021	Litoria aurea	Kooragang island, NSW	32.86109°S	151.73294° E	54.7	Male	0007E63023	44544
2021	Litoria aurea	Kooragang island, NSW	32.86109°S	151.73294° E	54.9	Male	0007E63023	44543
2021	Litoria aurea	Kooragang island, NSW	32.86109°S	151.73294° E	53.1	Male	0007E63089	44600
2021	Litoria aurea	Kooragang island, NSW	32.86109°S	151.73294° E	53.7	Male	0007E63089	44601
2021	Litoria aurea	Kooragang island, NSW	32.86109°S	151.73294° E	57.6	Male	0007E63089	44602
2022	Litoria aurea	Kooragang island, NSW	32.86109°S	151.73294° E	54.7	Male	0007E63089	44873
2022	Litoria aurea	Kooragang island, NSW	32.86109°S	151.73294° E	55.9	Male	0007E63089	44824
2022	Litoria aurea	Kooragang island, NSW	32.86109°S	151.73294° E	56	Male	0007E63089	44897
2021	Litoria aurea	Kooragang island, NSW	32.86109°S	151.73294° E	47	Male	0007E63095	44533
2021	Litoria aurea	Kooragang island, NSW	32.86109°S	151.73294° E	56.8	Male	0007E630F1	44544
2021	Litoria aurea	Kooragang island, NSW	32.86109°S	151.73294° E	59.1	Male	0007E630F1	44653
2021	Litoria aurea	Kooragang island, NSW	32.86109°S	151.73294° E	60	Male	0007E630F1	44543
2021	Litoria aurea	Kooragang island, NSW	32.86109°S	151.73294° E	60.33	Female	0007E6310F	44531
2021	Litoria aurea	Kooragang island, NSW	32.86109°S	151.73294° E	61.6	Female	0007E63117	44602
2021	Litoria aurea	Kooragang island, NSW	32.86109°S	151.73294° E	66.6	Female	0007E63128	44606
2023	Litoria aurea	Kooragang island, NSW	32.86109°S	151.73294° E	47.6	Male	0007E6313E	45212																			Y
2021	Litoria aurea	Kooragang island, NSW	32.86109°S	151.73294° E	53.7	Male	0007E63184	44608
2021	Litoria aurea	Kooragang island, NSW	32.86109°S	151.73294° E	55.9	Male	0007E63184	44657
2021	Litoria aurea	Kooragang island, NSW	32.86109°S	151.73294° E	53.4	Male	0007E631A4	44593
2022	Litoria aurea	Kooragang island, NSW	32.86109°S	151.73294° E	55	Male	0007E631A4	44820
2021	Litoria aurea	Kooragang island, NSW	32.86109°S	151.73294° E	58.1	Male	0007E631E5	44524
2021	Litoria aurea	Kooragang island, NSW	32.86109°S	151.73294° E	53.2	Male	0007E6320C	44525
2021	Litoria aurea	Kooragang island, NSW	32.86109°S	151.73294° E	62.1	Male	0007E6322E	44645
2021	Litoria aurea	Kooragang island, NSW	32.86109°S	151.73294° E	58	Female	0007E6323E	44599
2021	Litoria aurea	Kooragang island, NSW	32.86109°S	151.73294° E	58.4	Male	0007E63252	44539
2021	Litoria aurea	Kooragang island, NSW	32.86109°S	151.73294° E	53.3	Male	0007E63267	44545
2021	Litoria aurea	Kooragang island, NSW	32.86109°S	151.73294° E	55.2	Male	0007E63267	44596
2021	Litoria aurea	Kooragang island, NSW	32.86109°S	151.73294° E	55.4	Male	0007E63267	44589
2021	Litoria aurea	Kooragang island, NSW	32.86109°S	151.73294° E	57.3	Male	0007E63267	44575
2021	Litoria aurea	Kooragang island, NSW	32.86109°S	151.73294° E	58.2	Male	0007E63267	44645
2021	Litoria aurea	Kooragang island, NSW	32.86109°S	151.73294° E	52.8	Male	0007E6329D	44543
2021	Litoria aurea	Kooragang island, NSW	32.86109°S	151.73294° E	53	Male	0007E6329D	44544
2021	Litoria aurea	Kooragang island, NSW	32.86109°S	151.73294° E	54.8	Male	0007E6329D	44679
2021	Litoria aurea	Kooragang island, NSW	32.86109°S	151.73294° E	58.93	Female	0007E632A7	44531
2021	Litoria aurea	Kooragang island, NSW	32.86109°S	151.73294° E	62.7	Female	0007E632AA	44525
2021	Litoria aurea	Kooragang island, NSW	32.86109°S	151.73294° E	70.5	Female	0007E6333C	44582
2021	Litoria aurea	Kooragang island, NSW	32.86109°S	151.73294° E	72.6	Female	0007E6333C	44610
2021	Litoria aurea	Kooragang island, NSW	32.86109°S	151.73294° E	77.7	Female	0007E6333C	44679
2021	Litoria aurea	Kooragang island, NSW	32.86109°S	151.73294° E	59.9	Male	0007E63358	44546
2021	Litoria aurea	Kooragang island, NSW	32.86109°S	151.73294° E	58.1	Male	0007E6335B	44539
2021	Litoria aurea	Kooragang island, NSW	32.86109°S	151.73294° E	66	Female	0007E63376	44600
2021	Litoria aurea	Kooragang island, NSW	32.86109°S	151.73294° E	61.1	Male	0007E63376	44593
2021	Litoria aurea	Kooragang island, NSW	32.86109°S	151.73294° E	65.07	Female	0007E6338B	44531
2021	Litoria aurea	Kooragang island, NSW	32.86109°S	151.73294° E	73.5	Female	0007E6338B	44543
2021	Litoria aurea	Kooragang island, NSW	32.86109°S	151.73294° E	63	Female	0007E633AB	44641
2022	Litoria aurea	Kooragang island, NSW	32.86109°S	151.73294° E	66.6	Female	0007E633AB	44903
2021	Litoria aurea	Kooragang island, NSW	32.86109°S	151.73294° E	55.9	Male	0007E633AE	44533
2021	Litoria aurea	Kooragang island, NSW	32.86109°S	151.73294° E	63	Male	0007E633AE	44528
2021	Litoria aurea	Kooragang island, NSW	32.86109°S	151.73294° E	63.1	Male	0007E633AE	44582
2021	Litoria aurea	Kooragang island, NSW	32.86109°S	151.73294° E	64.5	Male	0007E633AE	44575
2021	Litoria aurea	Kooragang island, NSW	32.86109°S	151.73294° E	66.1	Male	0007E633AE	44631
2021	Litoria aurea	Kooragang island, NSW	32.86109°S	151.73294° E	49	Male	0007E633B6	44543
2021	Litoria aurea	Kooragang island, NSW	32.86109°S	151.73294° E	53.4	Male	0007E633B6	44544
2021	Litoria aurea	Kooragang island, NSW	32.86109°S	151.73294° E	56.8	Male	0007E633B6	44575
2021	Litoria aurea	Kooragang island, NSW	32.86109°S	151.73294° E	58.7	Male	0007E633BA	44603
2021	Litoria aurea	Kooragang island, NSW	32.86109°S	151.73294° E	59.1	Male	0007E633BA	44610
2022	Litoria aurea	Kooragang island, NSW	32.86109°S	151.73294° E	57.6	Male	0007E633BA	44951
2021	Litoria aurea	Kooragang island, NSW	32.86109°S	151.73294° E	52.9	Male	0007E633D7	44543
2021	Litoria aurea	Kooragang island, NSW	32.86109°S	151.73294° E	64.8	Female	0007E63448	44523
2021	Litoria aurea	Kooragang island, NSW	32.86109°S	151.73294° E	77.5	Female	0007E63448	44607
2021	Litoria aurea	Kooragang island, NSW	32.86109°S	151.73294° E	78.4	Female	0007E63448	44545
2022	Litoria aurea	Kooragang island, NSW	32.86109°S	151.73294° E	72.6	Female	0007E63448	44914
2022	Litoria aurea	Kooragang island, NSW	32.86109°S	151.73294° E	73.5	Female	0007E63448	44932
2021	Litoria aurea	Kooragang island, NSW	32.86109°S	151.73294° E	58.5	Male	0007E63451	44589
2021	Litoria aurea	Kooragang island, NSW	32.86109°S	151.73294° E	58.86	Male	0007E63451	44562
2021	Litoria aurea	Kooragang island, NSW	32.86109°S	151.73294° E	61.6	Male	0007E6348F	44523
2021	Litoria aurea	Kooragang island, NSW	32.86109°S	151.73294° E	64.5	Male	0007E6348F	44544
2021	Litoria aurea	Kooragang island, NSW	32.86109°S	151.73294° E	64	Female	0007E634A1	44603
2021	Litoria aurea	Kooragang island, NSW	32.86109°S	151.73294° E	66	Female	0007E634A1	44593
2022	Litoria aurea	Kooragang island, NSW	32.86109°S	151.73294° E	63.5	Female	0007E634A1	44888
2021	Litoria aurea	Kooragang island, NSW	32.86109°S	151.73294° E	61.6	Female	0007E634A3	44533
2021	Litoria aurea	Kooragang island, NSW	32.86109°S	151.73294° E	62.3	Female	0007E634A3	44544
2021	Litoria aurea	Kooragang island, NSW	32.86109°S	151.73294° E	66.1	Female	0007E634A3	44603
2021	Litoria aurea	Kooragang island, NSW	32.86109°S	151.73294° E	67.5	Female	0007E634A3	44582
2021	Litoria aurea	Kooragang island, NSW	32.86109°S	151.73294° E	68.7	Female	0007E634A3	44653
2021	Litoria aurea	Kooragang island, NSW	32.86109°S	151.73294° E	70.7	Female	0007E634AE	44679
2021	Litoria aurea	Kooragang island, NSW	32.86109°S	151.73294° E	59.7	Female	0007E634BB	44599
2021	Litoria aurea	Kooragang island, NSW	32.86109°S	151.73294° E	58.6	Female	0007E634C5	44608
2021	Litoria aurea	Kooragang island, NSW	32.86109°S	151.73294° E	57.8	Female	0007E634CE	44602
2021	Litoria aurea	Kooragang island, NSW	32.86109°S	151.73294° E	59	Female	0007E634CE	44600
2021	Litoria aurea	Kooragang island, NSW	32.86109°S	151.73294° E	59.3	Female	0007E634CE	44601
2021	Litoria aurea	Kooragang island, NSW	32.86109°S	151.73294° E	67.5	Female	0007E634E3	44601
2021	Litoria aurea	Kooragang island, NSW	32.86109°S	151.73294° E	60	Male	0007E634FD	44594
2021	Litoria aurea	Kooragang island, NSW	32.86109°S	151.73294° E	48.2	Male	0007E63569	44544
2021	Litoria aurea	Kooragang island, NSW	32.86109°S	151.73294° E	51.6	Male	0007E63569	44543
2021	Litoria aurea	Kooragang island, NSW	32.86109°S	151.73294° E	59.1	Male	0007E6356D	44582
2022	Litoria aurea	Kooragang island, NSW	32.86109°S	151.73294° E	49.5	Male	0007E63579	45001
2021	Litoria aurea	Kooragang island, NSW	32.86109°S	151.73294° E	68	Female	0007E635AC	44601
2021	Litoria aurea	Kooragang island, NSW	32.86109°S	151.73294° E	59.9	Male	0007E635DC	44523
2021	Litoria aurea	Kooragang island, NSW	32.86109°S	151.73294° E	62.5	Male	0007E635EB	44575
2021	Litoria aurea	Kooragang island, NSW	32.86109°S	151.73294° E	56.5	Male	0007E635ED	44519
2021	Litoria aurea	Kooragang island, NSW	32.86109°S	151.73294° E	56.6	Male	0007E635ED	44566
2021	Litoria aurea	Kooragang island, NSW	32.86109°S	151.73294° E	58.6	Male	0007E635ED	44631
2021	Litoria aurea	Kooragang island, NSW	32.86109°S	151.73294° E	59.9	Male	0007E635ED	44603
2021	Litoria aurea	Kooragang island, NSW	32.86109°S	151.73294° E	61.5	Male	0007E635ED	44582
2021	Litoria aurea	Kooragang island, NSW	32.86109°S	151.73294° E	61.7	Male	0007E635ED	44653
2021	Litoria aurea	Kooragang island, NSW	32.86109°S	151.73294° E	61.8	Male	0007E635ED	44617
2021	Litoria aurea	Kooragang island, NSW	32.86109°S	151.73294° E	61.8	Male	0007E635ED	44679
2021	Litoria aurea	Kooragang island, NSW	32.86109°S	151.73294° E	62.9	Male	0007E635ED	44659
2021	Litoria aurea	Kooragang island, NSW	32.86109°S	151.73294° E	63.86	Male	0007E635ED	44533
2021	Litoria aurea	Kooragang island, NSW	32.86109°S	151.73294° E	52.3	Male	0007E635FD	44543
2021	Litoria aurea	Kooragang island, NSW	32.86109°S	151.73294° E	52.2	Male	0007E63621	44599
2021	Litoria aurea	Kooragang island, NSW	32.86109°S	151.73294° E	54.3	Male	0007E63621	44600
2021	Litoria aurea	Kooragang island, NSW	32.86109°S	151.73294° E	70	Female	0007E63629	44602
2021	Litoria aurea	Kooragang island, NSW	32.86109°S	151.73294° E	71.2	Female	0007E63629	44600
2021	Litoria aurea	Kooragang island, NSW	32.86109°S	151.73294° E	67.8	Female	0007E63635	44519
2021	Litoria aurea	Kooragang island, NSW	32.86109°S	151.73294° E	70.1	Female	0007E63635	44566
2021	Litoria aurea	Kooragang island, NSW	32.86109°S	151.73294° E	71.5	Female	0007E63635	44540
2021	Litoria aurea	Kooragang island, NSW	32.86109°S	151.73294° E	60.2	Male	0007E6363A	44596
2021	Litoria aurea	Kooragang island, NSW	32.86109°S	151.73294° E	55.6	Male	0007E636A3	44533
2022	Litoria aurea	Kooragang island, NSW	32.86109°S	151.73294° E	57.5	Male	0007E636A3	44853
2021	Litoria aurea	Kooragang island, NSW	32.86109°S	151.73294° E	59.6	Female	0007E636A7	44600
2021	Litoria aurea	Kooragang island, NSW	32.86109°S	151.73294° E	66.9	Female	0007E636A7	44601
2021	Litoria aurea	Kooragang island, NSW	32.86109°S	151.73294° E	67.7	Female	0007E636B9	44532
2021	Litoria aurea	Kooragang island, NSW	32.86109°S	151.73294° E	49.6	Male	0007E636C1	44525
2021	Litoria aurea	Kooragang island, NSW	32.86109°S	151.73294° E	72.7	Female	0007E636C7	44650
2021	Litoria aurea	Kooragang island, NSW	32.86109°S	151.73294° E	74.6	Female	0007E636C7	44531
2022	Litoria aurea	Kooragang island, NSW	32.86109°S	151.73294° E	69.4	Female	0007E636C7	44896
2021	Litoria aurea	Kooragang island, NSW	32.86109°S	151.73294° E	66	Female	0007E636E1	44595
2021	Litoria aurea	Kooragang island, NSW	32.86109°S	151.73294° E	66.45	Female	0007E636E1	44531
2021	Litoria aurea	Kooragang island, NSW	32.86109°S	151.73294° E	62.7	Female	0007E636E6	44593
2021	Litoria aurea	Kooragang island, NSW	32.86109°S	151.73294° E	63.5	Female	0007E636E6	44599
2021	Litoria aurea	Kooragang island, NSW	32.86109°S	151.73294° E	58.3	Female	0007E63718	44601
2021	Litoria aurea	Kooragang island, NSW	32.86109°S	151.73294° E	60.5	Female	0007E63718	44600
2021	Litoria aurea	Kooragang island, NSW	32.86109°S	151.73294° E	64.3	Female	0007E63718	44602
2022	Litoria aurea	Kooragang island, NSW	32.86109°S	151.73294° E	67	Female	0007E63718	44951
2021	Litoria aurea	Kooragang island, NSW	32.86109°S	151.73294° E	59.9	Male	0007E6373B	44594
2022	Litoria aurea	Kooragang island, NSW	32.86109°S	151.73294° E	59	Male	0007E6373B	44895
2021	Litoria aurea	Kooragang island, NSW	32.86109°S	151.73294° E	63	Female	0007E6373D	44566
2021	Litoria aurea	Kooragang island, NSW	32.86109°S	151.73294° E	57.15	Male	0007E63751	44531
2021	Litoria aurea	Kooragang island, NSW	32.86109°S	151.73294° E	49.4	Male	0007E63796	44533
2021	Litoria aurea	Kooragang island, NSW	32.86109°S	151.73294° E	51.6	Male	0007E63796	44544
2022	Litoria aurea	Kooragang island, NSW	32.86109°S	151.73294° E	55.7	Male	0007E63796	44853
2021	Litoria aurea	Kooragang island, NSW	32.86109°S	151.73294° E	66.4	Female	0007E6379A	44601
2021	Litoria aurea	Kooragang island, NSW	32.86109°S	151.73294° E	67.8	Female	0007E6379A	44600
2021	Litoria aurea	Kooragang island, NSW	32.86109°S	151.73294° E	68.1	Female	0007E6379A	44602
2021	Litoria aurea	Kooragang island, NSW	32.86109°S	151.73294° E	63	Female	0007E637AB	44543
2021	Litoria aurea	Kooragang island, NSW	32.86109°S	151.73294° E	68.5	Female	0007E637E0	44566
2021	Litoria aurea	Kooragang island, NSW	32.86109°S	151.73294° E	66.6	Female	0007E637E3	44602
2021	Litoria aurea	Kooragang island, NSW	32.86109°S	151.73294° E	65.5	Female	0007E63846	44600
2021	Litoria aurea	Kooragang island, NSW	32.86109°S	151.73294° E	68.6	Female	0007E63846	44601
2021	Litoria aurea	Kooragang island, NSW	32.86109°S	151.73294° E	50.7	Male	0007E63856	44525
2021	Litoria aurea	Kooragang island, NSW	32.86109°S	151.73294° E	56.5	Male	0007E6387C	44589
2021	Litoria aurea	Kooragang island, NSW	32.86109°S	151.73294° E	58.6	Female	0007E6387E	44600
2021	Litoria aurea	Kooragang island, NSW	32.86109°S	151.73294° E	58.7	Female	0007E63895	44601
2021	Litoria aurea	Kooragang island, NSW	32.86109°S	151.73294° E	64	Female	0007E6389C	44543
2021	Litoria aurea	Kooragang island, NSW	32.86109°S	151.73294° E	65.1	Female	0007E6389C	44544
2021	Litoria aurea	Kooragang island, NSW	32.86109°S	151.73294° E	66.8	Female	0007E6389C	44624
2021	Litoria aurea	Kooragang island, NSW	32.86109°S	151.73294° E	66.22	Female	0007E638B1	44531
2021	Litoria aurea	Kooragang island, NSW	32.86109°S	151.73294° E	74.4	Female	0007E638B1	44595
2021	Litoria aurea	Kooragang island, NSW	32.86109°S	151.73294° E	60.66	Male	0007E638B6	44533
2021	Litoria aurea	Kooragang island, NSW	32.86109°S	151.73294° E	63.6	Female	0007E638BE	44537
2021	Litoria aurea	Kooragang island, NSW	32.86109°S	151.73294° E	65.5	Female	0007E638BE	44545
2021	Litoria aurea	Kooragang island, NSW	32.86109°S	151.73294° E	60.5	Female	0007E638D0	44599
2021	Litoria aurea	Kooragang island, NSW	32.86109°S	151.73294° E	62.4	Female	0007E638D2	44537
2021	Litoria aurea	Kooragang island, NSW	32.86109°S	151.73294° E	55.4	Male	0007E63923	44525
2021	Litoria aurea	Kooragang island, NSW	32.86109°S	151.73294° E	50.7	Female	0007E63950	44525
2021	Litoria aurea	Kooragang island, NSW	32.86109°S	151.73294° E	59.5	Male	0007E6397E	44525
2021	Litoria aurea	Kooragang island, NSW	32.86109°S	151.73294° E	70	Female	0007E63990	44528
2021	Litoria aurea	Kooragang island, NSW	32.86109°S	151.73294° E	55.4	Male	0007E6399B	44524
2021	Litoria aurea	Kooragang island, NSW	32.86109°S	151.73294° E	51.21	Male	0007E639B6	44533
2021	Litoria aurea	Kooragang island, NSW	32.86109°S	151.73294° E	56.6	Male	0007E639B6	44643
2021	Litoria aurea	Kooragang island, NSW	32.86109°S	151.73294° E	59.5	Male	0007E639B8	44602
2021	Litoria aurea	Kooragang island, NSW	32.86109°S	151.73294° E	66.6	Female	0007E639C0	44638
2021	Litoria aurea	Kooragang island, NSW	32.86109°S	151.73294° E	67	Female	0007E639C0	44624
2021	Litoria aurea	Kooragang island, NSW	32.86109°S	151.73294° E	69.1	Female	0007E639C0	44645
2021	Litoria aurea	Kooragang island, NSW	32.86109°S	151.73294° E	71.8	Female	0007E639C0	44653
2021	Litoria aurea	Kooragang island, NSW	32.86109°S	151.73294° E	73.2	Female	0007E639C0	44679
2021	Litoria aurea	Kooragang island, NSW	32.86109°S	151.73294° E	62	Female	0007E639C8	44601
2021	Litoria aurea	Kooragang island, NSW	32.86109°S	151.73294° E	64.7	Female	0007E639C8	44593
2021	Litoria aurea	Kooragang island, NSW	32.86109°S	151.73294° E	59.3	Female	0007E639CD	44543
2021	Litoria aurea	Kooragang island, NSW	32.86109°S	151.73294° E	61.6	Female	0007E639CD	44544
2021	Litoria aurea	Kooragang island, NSW	32.86109°S	151.73294° E	52.2	Male	0007E639E9	44528
2021	Litoria aurea	Kooragang island, NSW	32.86109°S	151.73294° E	61.4	Female	0007E63A23	44601
2021	Litoria aurea	Kooragang island, NSW	32.86109°S	151.73294° E	62.1	Female	0007E63A23	44602
2021	Litoria aurea	Kooragang island, NSW	32.86109°S	151.73294° E	62.5	Female	0007E63A23	44600
2021	Litoria aurea	Kooragang island, NSW	32.86109°S	151.73294° E	65.9	Female	0007E63A42	44601
2021	Litoria aurea	Kooragang island, NSW	32.86109°S	151.73294° E	74.1	Female	0007E63A42	44600
2021	Litoria aurea	Kooragang island, NSW	32.86109°S	151.73294° E	67.5	Female	0007E63A62	44582
2021	Litoria aurea	Kooragang island, NSW	32.86109°S	151.73294° E	68.6	Female	0007E63A62	44624
2021	Litoria aurea	Kooragang island, NSW	32.86109°S	151.73294° E	68.6	Female	0007E63A62	44679
2021	Litoria aurea	Kooragang island, NSW	32.86109°S	151.73294° E	70.4	Female	0007E63A62	44659
2021	Litoria aurea	Kooragang island, NSW	32.86109°S	151.73294° E	50.9	Male	0007E63A8D	44575
2021	Litoria aurea	Kooragang island, NSW	32.86109°S	151.73294° E	54.1	Male	0007E63A8D	44582
2021	Litoria aurea	Kooragang island, NSW	32.86109°S	151.73294° E	61.7	Female	0007E63A9F	44545
2021	Litoria aurea	Kooragang island, NSW	32.86109°S	151.73294° E	69.5	Female	0007E63AA1	44657
2021	Litoria aurea	Kooragang island, NSW	32.86109°S	151.73294° E	55.7	Male	0007E63C03	44543
2022	Litoria aurea	Kooragang island, NSW	32.86109°S	151.73294° E	61.1	Female	0007E63C04	44830
2021	Litoria aurea	Kooragang island, NSW	32.86109°S	151.73294° E	58.2	Male	0007E63C09	44594
2021	Litoria aurea	Kooragang island, NSW	32.86109°S	151.73294° E	67.5	Female	0007E63C23	44601
2021	Litoria aurea	Kooragang island, NSW	32.86109°S	151.73294° E	74.5	Female	0007E63C2B	44645
2021	Litoria aurea	Kooragang island, NSW	32.86109°S	151.73294° E	61	Female	0007E63CE0	44600
2021	Litoria aurea	Kooragang island, NSW	32.86109°S	151.73294° E	56.8	Male	0007E63D00	44606
2021	Litoria aurea	Kooragang island, NSW	32.86109°S	151.73294° E	55.9	Female	0007E63D17	44600
2021	Litoria aurea	Kooragang island, NSW	32.86109°S	151.73294° E	60.7	Female	0007E63D17	44601
2022	Litoria aurea	Kooragang island, NSW	32.86109°S	151.73294° E	63.4	Female	0007E63D17	44893
2022	Litoria aurea	Kooragang island, NSW	32.86109°S	151.73294° E	64.4	Female	0007E63D17	44830
2022	Litoria aurea	Kooragang island, NSW	32.86109°S	151.73294° E	65.1	Female	0007E63D17	44991
2022	Litoria aurea	Kooragang island, NSW	32.86109°S	151.73294° E	68.2	Female	0007E63D17	44820
2021	Litoria aurea	Kooragang island, NSW	32.86109°S	151.73294° E	55.5	Male	0007E63D3D	44525
2021	Litoria aurea	Kooragang island, NSW	32.86109°S	151.73294° E	55	Male	0007E63D4D	44524
2021	Litoria aurea	Kooragang island, NSW	32.86109°S	151.73294° E	55.98	Male	0007E63D65	44531
2022	Litoria aurea	Kooragang island, NSW	32.86109°S	151.73294° E	71.4	Female	0007E63D73	44818
2021	Litoria aurea	Kooragang island, NSW	32.86109°S	151.73294° E	64.9	Female	0007E63DBE	44533
2021	Litoria aurea	Kooragang island, NSW	32.86109°S	151.73294° E	66.3	Female	0007E63DBE	44601
2022	Litoria aurea	Kooragang island, NSW	32.86109°S	151.73294° E	68.8	Female	0007E63DBE	44852
2022	Litoria aurea	Kooragang island, NSW	32.86109°S	151.73294° E	70.3	Female	0007E63DBE	44894
2021	Litoria aurea	Kooragang island, NSW	32.86109°S	151.73294° E	55.4	Male	0007E63DCA	44543
2021	Litoria aurea	Kooragang island, NSW	32.86109°S	151.73294° E	50.3	Male	0007E63DEC	44519
2021	Litoria aurea	Kooragang island, NSW	32.86109°S	151.73294° E	65	Female	0007E63E29	44606
2021	Litoria aurea	Kooragang island, NSW	32.86109°S	151.73294° E	62.6	Female	0007E63E8C	44528
2021	Litoria aurea	Kooragang island, NSW	32.86109°S	151.73294° E	65.8	Female	0007E63E8C	44610
2021	Litoria aurea	Kooragang island, NSW	32.86109°S	151.73294° E	66.3	Female	0007E63E8C	44558
2021	Litoria aurea	Kooragang island, NSW	32.86109°S	151.73294° E	66.9	Female	0007E63E8C	44624
2021	Litoria aurea	Kooragang island, NSW	32.86109°S	151.73294° E	68.2	Female	0007E63E8C	44566
2021	Litoria aurea	Kooragang island, NSW	32.86109°S	151.73294° E	68.2	Female	0007E63E8C	44653
2021	Litoria aurea	Kooragang island, NSW	32.86109°S	151.73294° E	68.7	Female	0007E63E8C	44617
2021	Litoria aurea	Kooragang island, NSW	32.86109°S	151.73294° E	69.6	Female	0007E63E8C	44582
2021	Litoria aurea	Kooragang island, NSW	32.86109°S	151.73294° E	71	Female	0007E63E8C	44631
2021	Litoria aurea	Kooragang island, NSW	32.86109°S	151.73294° E	51.3	Male	0007E63E94	44601
2021	Litoria aurea	Kooragang island, NSW	32.86109°S	151.73294° E	61.1	Male	0007E63E97	44593
2021	Litoria aurea	Kooragang island, NSW	32.86109°S	151.73294° E	62.6	Female	0007E63EAF	44528
2021	Litoria aurea	Kooragang island, NSW	32.86109°S	151.73294° E	62.8	Female	0007E63ED9	44589
2021	Litoria aurea	Kooragang island, NSW	32.86109°S	151.73294° E	63.4	Female	0007E63ED9	44539
2021	Litoria aurea	Kooragang island, NSW	32.86109°S	151.73294° E	63.7	Female	0007E63ED9	44546
2022	Litoria aurea	Kooragang island, NSW	32.86109°S	151.73294° E	58.9	Female	0007E63ED9	44895
2023	Litoria aurea	Kooragang island, NSW	32.86109°S	151.73294° E	68.8	Female	0007E63F14	45274
2021	Litoria aurea	Kooragang island, NSW	32.86109°S	151.73294° E	62	Female	0007E63F2F	44589
2021	Litoria aurea	Kooragang island, NSW	32.86109°S	151.73294° E	64.32	Female	0007E63F2F	44589
2021	Litoria aurea	Kooragang island, NSW	32.86109°S	151.73294° E	64.8	Female	0007E63F2F	44610
2021	Litoria aurea	Kooragang island, NSW	32.86109°S	151.73294° E	69.8	Female	0007E63F2F	44659
2021	Litoria aurea	Kooragang island, NSW	32.86109°S	151.73294° E	59	Female	0007E63F93	44600
2021	Litoria aurea	Kooragang island, NSW	32.86109°S	151.73294° E	64.1	Female	0007E63F93	44599
2021	Litoria aurea	Kooragang island, NSW	32.86109°S	151.73294° E	65.7	Female	0007E63F9B	44607
2022	Litoria aurea	Kooragang island, NSW	32.86109°S	151.73294° E	68.8	Female	0007E63F9B	44894
2021	Litoria aurea	Kooragang island, NSW	32.86109°S	151.73294° E	63.1	Male	0007E63F9E	44594
2021	Litoria aurea	Kooragang island, NSW	32.86109°S	151.73294° E	67.8	Female	0007E63FB9	44602
2021	Litoria aurea	Kooragang island, NSW	32.86109°S	151.73294° E	69.6	Female	0007E63FB9	44600
2022	Litoria aurea	Kooragang island, NSW	32.86109°S	151.73294° E	63.9	Female	0007E63FB9	44824
2021	Litoria aurea	Kooragang island, NSW	32.86109°S	151.73294° E	69.8	Female	0007E64070	44477
2021	Litoria aurea	Kooragang island, NSW	32.86109°S	151.73294° E	51	Male	0007E64570	44587
2021	Litoria aurea	Kooragang island, NSW	32.86109°S	151.73294° E	55.4	Male	0007E645CD	44589
2021	Litoria aurea	Kooragang island, NSW	32.86109°S	151.73294° E	56.9	Male	0007E645CD	44608
2021	Litoria aurea	Kooragang island, NSW	32.86109°S	151.73294° E	57.3	Male	0007E645CD	44601
2021	Litoria aurea	Kooragang island, NSW	32.86109°S	151.73294° E	57.7	Male	0007E645CD	44593
2021	Litoria aurea	Kooragang island, NSW	32.86109°S	151.73294° E	63.3	Female	0007E646DB	44587
2022	Litoria aurea	Kooragang island, NSW	32.86109°S	151.73294° E	83.6	Female	0007E647DF	44980
2021	Litoria aurea	Kooragang island, NSW	32.86109°S	151.73294° E	55.4	Male	0007E64A6B	44589
2022	Litoria aurea	Kooragang island, NSW	32.86109°S	151.73294° E	56.9	Male	0007E64C2A	44980
2022	Litoria aurea	Kooragang island, NSW	32.86109°S	151.73294° E	65.7	Female	0007E650FA	44986
2022	Litoria aurea	Kooragang island, NSW	32.86109°S	151.73294° E	62.4	Male	0007E668D9	44980
2022	Litoria aurea	Kooragang island, NSW	32.86109°S	151.73294° E	58.5	Male	0007E66A93	44980
2021	Litoria aurea	Kooragang island, NSW	32.86109°S	151.73294° E	61	Male	0007E678B5	44589
2021	Litoria aurea	Kooragang island, NSW	32.86109°S	151.73294° E	61.7	Male	0007E678B5	44575
2021	Litoria aurea	Kooragang island, NSW	32.86109°S	151.73294° E	62.3	Male	0007E678B5	44615
2021	Litoria aurea	Kooragang island, NSW	32.86109°S	151.73294° E	65	Male	0007E678B5	44637
2022	Litoria aurea	Kooragang island, NSW	32.86109°S	151.73294° E	62.6	Male	0007E678B5	44941
2021	Litoria aurea	Kooragang island, NSW	32.86109°S	151.73294° E	73.3	Female	0007E68303	44587
2021	Litoria aurea	Kooragang island, NSW	32.86109°S	151.73294° E	56.5	Male	0007E68599	44608
2021	Litoria aurea	Kooragang island, NSW	32.86109°S	151.73294° E	57.6	Male	0007E68599	44615
2021	Litoria aurea	Kooragang island, NSW	32.86109°S	151.73294° E	57.9	Male	0007E68599	44589
2021	Litoria aurea	Kooragang island, NSW	32.86109°S	151.73294° E	57.9	Male	0007E68599	44601
2021	Litoria aurea	Kooragang island, NSW	32.86109°S	151.73294° E	53.4	Male	0007E686C9	44615
2021	Litoria aurea	Kooragang island, NSW	32.86109°S	151.73294° E	54.2	Male	0007E686C9	44589
2021	Litoria aurea	Kooragang island, NSW	32.86109°S	151.73294° E	52.6	Male	0007E68AEE	44589
2021	Litoria aurea	Kooragang island, NSW	32.86109°S	151.73294° E	58.8	Male	0007E68B49	44589
2021	Litoria aurea	Kooragang island, NSW	32.86109°S	151.73294° E	50.6	Male	0007E72262	44544
2022	Litoria aurea	Kooragang island, NSW	32.86109°S	151.73294° E	55.7	Male	0007E72262	44894
2022	Litoria aurea	Kooragang island, NSW	32.86109°S	151.73294° E	57.9	Male	0007E72262	44951
2021	Litoria aurea	Kooragang island, NSW	32.86109°S	151.73294° E	61	Female	0007E72272	44544
2021	Litoria aurea	Kooragang island, NSW	32.86109°S	151.73294° E	64.7	Female	0007E72272	44558
2021	Litoria aurea	Kooragang island, NSW	32.86109°S	151.73294° E	68.4	Female	0007E72272	44589
2021	Litoria aurea	Kooragang island, NSW	32.86109°S	151.73294° E	55.4	Male	0007E72284	44497
2021	Litoria aurea	Kooragang island, NSW	32.86109°S	151.73294° E	69.4	Female	0007E722EA	44495
2021	Litoria aurea	Kooragang island, NSW	32.86109°S	151.73294° E	50	Male	0007E72316	44486
2021	Litoria aurea	Kooragang island, NSW	32.86109°S	151.73294° E	51.3	Male	0007E72316	44519
2022	Litoria aurea	Kooragang island, NSW	32.86109°S	151.73294° E	59.9	Male	0007E723C1	44942
2022	Litoria aurea	Kooragang island, NSW	32.86109°S	151.73294° E	61.4	Female	0007E723C3	44916
2021	Litoria aurea	Kooragang island, NSW	32.86109°S	151.73294° E	65.4	Male	0007E72432	44599
2021	Litoria aurea	Kooragang island, NSW	32.86109°S	151.73294° E	65.8	Male	0007E72432	44607
2022	Litoria aurea	Kooragang island, NSW	32.86109°S	151.73294° E	60.5	Male	0007E72456	44916
2021	Litoria aurea	Kooragang island, NSW	32.86109°S	151.73294° E	67.7	Female	0007E7245D	44491
2021	Litoria aurea	Kooragang island, NSW	32.86109°S	151.73294° E	67.9	Female	0007E7245D	44497
2021	Litoria aurea	Kooragang island, NSW	32.86109°S	151.73294° E	68.5	Female	0007E7245D	44505
2021	Litoria aurea	Kooragang island, NSW	32.86109°S	151.73294° E	69.8	Female	0007E7245D	44486
2022	Litoria aurea	Kooragang island, NSW	32.86109°S	151.73294° E	61.5	Female	0007E7247E	44916
2022	Litoria aurea	Kooragang island, NSW	32.86109°S	151.73294° E	65.2	Female	0007E7247E	44932
2021	Litoria aurea	Kooragang island, NSW	32.86109°S	151.73294° E	60.8	Female	0007E724CE	44544
2021	Litoria aurea	Kooragang island, NSW	32.86109°S	151.73294° E	64.4	Female	0007E724CE	44491
2021	Litoria aurea	Kooragang island, NSW	32.86109°S	151.73294° E	64.8	Female	0007E724CE	44477
2021	Litoria aurea	Kooragang island, NSW	32.86109°S	151.73294° E	68.5	Female	0007E724CE	44533
2021	Litoria aurea	Kooragang island, NSW	32.86109°S	151.73294° E	51.8	Male	0007E724D0	44491
2021	Litoria aurea	Kooragang island, NSW	32.86109°S	151.73294° E	53.4	Male	0007E724D0	44505
2021	Litoria aurea	Kooragang island, NSW	32.86109°S	151.73294° E	56.8	Male	0007E724E9	44546
2021	Litoria aurea	Kooragang island, NSW	32.86109°S	151.73294° E	57.4	Male	0007E724E9	44601
2021	Litoria aurea	Kooragang island, NSW	32.86109°S	151.73294° E	58.9	Male	0007E724E9	44589
2021	Litoria aurea	Kooragang island, NSW	32.86109°S	151.73294° E	55.9	Male	0007E724EA	44532
2021	Litoria aurea	Kooragang island, NSW	32.86109°S	151.73294° E	67.2	Female	0007E724F2	44602
2021	Litoria aurea	Kooragang island, NSW	32.86109°S	151.73294° E	57.7	Male	0007E72571	44546
2021	Litoria aurea	Kooragang island, NSW	32.86109°S	151.73294° E	50.5	Male	0007E725A2	44532
2021	Litoria aurea	Kooragang island, NSW	32.86109°S	151.73294° E	54.8	Male	0007E725C4	44491
2021	Litoria aurea	Kooragang island, NSW	32.86109°S	151.73294° E	58.1	Male	0007E725C4	44505
2021	Litoria aurea	Kooragang island, NSW	32.86109°S	151.73294° E	60.7	Male	0007E725C4	44528
2021	Litoria aurea	Kooragang island, NSW	32.86109°S	151.73294° E	49.1	Male	0007E72657	44512
2021	Litoria aurea	Kooragang island, NSW	32.86109°S	151.73294° E	59.7	Female	0007E726C1	44486
2021	Litoria aurea	Kooragang island, NSW	32.86109°S	151.73294° E	62.4	Female	0007E726C1	44540
2021	Litoria aurea	Kooragang island, NSW	32.86109°S	151.73294° E	62.5	Female	0007E726C1	44505
2021	Litoria aurea	Kooragang island, NSW	32.86109°S	151.73294° E	62.8	Female	0007E726C1	44497
2021	Litoria aurea	Kooragang island, NSW	32.86109°S	151.73294° E	64.2	Female	0007E726C1	44575
2021	Litoria aurea	Kooragang island, NSW	32.86109°S	151.73294° E	55.1	Male	0007E726D3	44505
2023	Litoria aurea	Kooragang island, NSW	32.86109°S	151.73294° E	50.4	Male	0007E726D5	45183																			Y
2021	Litoria aurea	Kooragang island, NSW	32.86109°S	151.73294° E	63.7	Female	0007E726DD	44601
2023	Litoria aurea	Kooragang island, NSW	32.86109°S	151.73294° E	72.7	Female	0007E726ED	45182																			Y
2021	Litoria aurea	Kooragang island, NSW	32.86109°S	151.73294° E	53.1	Male	0007E7275B	44599
2021	Litoria aurea	Kooragang island, NSW	32.86109°S	151.73294° E	56.8	Male	0007E7275B	44601
2021	Litoria aurea	Kooragang island, NSW	32.86109°S	151.73294° E	56.9	Male	0007E7275B	44641
2021	Litoria aurea	Kooragang island, NSW	32.86109°S	151.73294° E	57.6	Male	0007E7275B	44593
2021	Litoria aurea	Kooragang island, NSW	32.86109°S	151.73294° E	55.2	Male	0007E727A6	44546
2021	Litoria aurea	Kooragang island, NSW	32.86109°S	151.73294° E	59.1	Male	0007E727A6	44615
2021	Litoria aurea	Kooragang island, NSW	32.86109°S	151.73294° E	56.3	Male	0007E727AC	44491
2021	Litoria aurea	Kooragang island, NSW	32.86109°S	151.73294° E	50.7	Male	0007E727C5	44512
2021	Litoria aurea	Kooragang island, NSW	32.86109°S	151.73294° E	57	Male	0007E727C5	44582
2021	Litoria aurea	Kooragang island, NSW	32.86109°S	151.73294° E	57.8	Male	0007E727D1	44608
2021	Litoria aurea	Kooragang island, NSW	32.86109°S	151.73294° E	58.2	Male	0007E727DD	44505
2021	Litoria aurea	Kooragang island, NSW	32.86109°S	151.73294° E	59	Male	0007E727DD	44544
2021	Litoria aurea	Kooragang island, NSW	32.86109°S	151.73294° E	60.5	Male	0007E727DD	44528
2021	Litoria aurea	Kooragang island, NSW	32.86109°S	151.73294° E	63.2	Male	0007E727DD	44575
2021	Litoria aurea	Kooragang island, NSW	32.86109°S	151.73294° E	51.1	Male	0007E727F8	44491
2022	Litoria aurea	Kooragang island, NSW	32.86109°S	151.73294° E	56.4	Male	0007E7282F	45001
2022	Litoria aurea	Kooragang island, NSW	32.86109°S	151.73294° E	56.7	Male	0007E7282F	45034
2021	Litoria aurea	Kooragang island, NSW	32.86109°S	151.73294° E	67.2	Female	0007E7283E	44601
2021	Litoria aurea	Kooragang island, NSW	32.86109°S	151.73294° E	67.5	Female	0007E7283E	44602
2021	Litoria aurea	Kooragang island, NSW	32.86109°S	151.73294° E	69.9	Female	0007E7283E	44600
2021	Litoria aurea	Kooragang island, NSW	32.86109°S	151.73294° E	50	Male	0007E72895	44477
2021	Litoria aurea	Kooragang island, NSW	32.86109°S	151.73294° E	53.6	Male	0007E72896	44544
2021	Litoria aurea	Kooragang island, NSW	32.86109°S	151.73294° E	55.6	Male	0007E72896	44558
2022	Litoria aurea	Kooragang island, NSW	32.86109°S	151.73294° E	57.4	Male	0007E728BD	44932
2022	Litoria aurea	Kooragang island, NSW	32.86109°S	151.73294° E	59.4	Male	0007E728BD	44980
2021	Litoria aurea	Kooragang island, NSW	32.86109°S	151.73294° E	67.6	Female	0007E728E8	44558
2021	Litoria aurea	Kooragang island, NSW	32.86109°S	151.73294° E	69	Female	0007E728E8	44603
2021	Litoria aurea	Kooragang island, NSW	32.86109°S	151.73294° E	70.2	Female	0007E728E8	44645
2021	Litoria aurea	Kooragang island, NSW	32.86109°S	151.73294° E	54	Male	0007E72910	44519
2021	Litoria aurea	Kooragang island, NSW	32.86109°S	151.73294° E	55.2	Male	0007E72910	44512
2021	Litoria aurea	Kooragang island, NSW	32.86109°S	151.73294° E	55.9	Male	0007E72910	44596
2021	Litoria aurea	Kooragang island, NSW	32.86109°S	151.73294° E	51.4	Male	0007E7292E	44497
2021	Litoria aurea	Kooragang island, NSW	32.86109°S	151.73294° E	64.1	Female	0007E72971	44601
2021	Litoria aurea	Kooragang island, NSW	32.86109°S	151.73294° E	65	Female	0007E72971	44602
2022	Litoria aurea	Kooragang island, NSW	32.86109°S	151.73294° E	65.4	Female	0007E72971	44840
2021	Litoria aurea	Kooragang island, NSW	32.86109°S	151.73294° E	63.8	Female	0007E72972	44608
2021	Litoria aurea	Kooragang island, NSW	32.86109°S	151.73294° E	63.3	Female	0007E7298D	44532
2021	Litoria aurea	Kooragang island, NSW	32.86109°S	151.73294° E	56	Male	0007E729C9	44532
2021	Litoria aurea	Kooragang island, NSW	32.86109°S	151.73294° E	53.7	Male	0007E729D6	44582
2021	Litoria aurea	Kooragang island, NSW	32.86109°S	151.73294° E	54.3	Male	0007E729D7	44505
2021	Litoria aurea	Kooragang island, NSW	32.86109°S	151.73294° E	56.4	Male	0007E729D7	44624
2021	Litoria aurea	Kooragang island, NSW	32.86109°S	151.73294° E	56.5	Male	0007E729D7	44596
2021	Litoria aurea	Kooragang island, NSW	32.86109°S	151.73294° E	57	Male	0007E729D7	44589
2021	Litoria aurea	Kooragang island, NSW	32.86109°S	151.73294° E	59	Male	0007E729D7	44645
2021	Litoria aurea	Kooragang island, NSW	32.86109°S	151.73294° E	59.5	Male	0007E729D7	44638
2022	Litoria aurea	Kooragang island, NSW	32.86109°S	151.73294° E	59.4	Male	0007E729D7	44953
2022	Litoria aurea	Kooragang island, NSW	32.86109°S	151.73294° E	61.1	Male	0007E729D7	45043
2023	Litoria aurea	Kooragang island, NSW	32.86109°S	151.73294° E	61.1	Male	0007E729D7	45307
2021	Litoria aurea	Kooragang island, NSW	32.86109°S	151.73294° E	64.9	Female	0007E729D9	44477
2021	Litoria aurea	Kooragang island, NSW	32.86109°S	151.73294° E	65.6	Female	0007E729D9	44540
2021	Litoria aurea	Kooragang island, NSW	32.86109°S	151.73294° E	69.4	Female	0007E729D9	44566
2021	Litoria aurea	Kooragang island, NSW	32.86109°S	151.73294° E	69.5	Female	0007E729D9	44497
2021	Litoria aurea	Kooragang island, NSW	32.86109°S	151.73294° E	69.6	Female	0007E729D9	44486
2021	Litoria aurea	Kooragang island, NSW	32.86109°S	151.73294° E	70.9	Female	0007E729D9	44582
2021	Litoria aurea	Kooragang island, NSW	32.86109°S	151.73294° E	72.6	Female	0007E729D9	44617
2021	Litoria aurea	Kooragang island, NSW	32.86109°S	151.73294° E	72.9	Female	0007E729D9	44653
2021	Litoria aurea	Kooragang island, NSW	32.86109°S	151.73294° E	74.3	Female	0007E729D9	44575
2021	Litoria aurea	Kooragang island, NSW	32.86109°S	151.73294° E	74.3	Female	0007E729D9	44589
2021	Litoria aurea	Kooragang island, NSW	32.86109°S	151.73294° E	78	Female	0007E729D9	44638
2021	Litoria aurea	Kooragang island, NSW	32.86109°S	151.73294° E	79.3	Female	0007E729D9	44491
2022	Litoria aurea	Kooragang island, NSW	32.86109°S	151.73294° E	56.9	Male	0007E729E7	44987
2022	Litoria aurea	Kooragang island, NSW	32.86109°S	151.73294° E	55.7	Male	0007E72A46	44942
2023	Litoria aurea	Kooragang island, NSW	32.86109°S	151.73294° E	57	Male	0007E72A46	45224																			Y
2023	Litoria aurea	Kooragang island, NSW	32.86109°S	151.73294° E	59.7	Male	0007E72A46	45261																			Y
2023	Litoria aurea	Kooragang island, NSW	32.86109°S	151.73294° E	64.5	Male	0007E72A46	45238																			Y
2021	Litoria aurea	Kooragang island, NSW	32.86109°S	151.73294° E	52.9	Male	0007E72A68	44530
2021	Litoria aurea	Kooragang island, NSW	32.86109°S	151.73294° E	53.3	Male	0007E72A68	44517
2021	Litoria aurea	Kooragang island, NSW	32.86109°S	151.73294° E	56.6	Male	0007E72A68	44589
2021	Litoria aurea	Kooragang island, NSW	32.86109°S	151.73294° E	65.7	Female	0007E72B06	44602
2022	Litoria aurea	Kooragang island, NSW	32.86109°S	151.73294° E	60.6	Male	0007E72B57	44974
2023	Litoria aurea	Kooragang island, NSW	32.86109°S	151.73294° E	64.1	Male	0007E72B57	45183																			Y
2021	Litoria aurea	Kooragang island, NSW	32.86109°S	151.73294° E	67.9	Female	0007E72B64	44602
2022	Litoria aurea	Kooragang island, NSW	32.86109°S	151.73294° E	68.8	Female	0007E72B64	44839
2021	Litoria aurea	Kooragang island, NSW	32.86109°S	151.73294° E	64.2	Female	0007E72B70	44582
2021	Litoria aurea	Kooragang island, NSW	32.86109°S	151.73294° E	64.96	Female	0007E72B70	44533
2021	Litoria aurea	Kooragang island, NSW	32.86109°S	151.73294° E	61.8	Male	0007E72B70	44497
2021	Litoria aurea	Kooragang island, NSW	32.86109°S	151.73294° E	64	Female	0007E72B8B	44602
2021	Litoria aurea	Kooragang island, NSW	32.86109°S	151.73294° E	65.5	Female	0007E72BA2	44545
2021	Litoria aurea	Kooragang island, NSW	32.86109°S	151.73294° E	60.3	Female	0007E72BBD	44607
2021	Litoria aurea	Kooragang island, NSW	32.86109°S	151.73294° E	62	Female	0007E72BCD	44558
2021	Litoria aurea	Kooragang island, NSW	32.86109°S	151.73294° E	56.6	Male	0007E72BF1	44601
2021	Litoria aurea	Kooragang island, NSW	32.86109°S	151.73294° E	58	Male	0007E72BF1	44602
2021	Litoria aurea	Kooragang island, NSW	32.86109°S	151.73294° E	73	Female	0007E72C15	44531
2021	Litoria aurea	Kooragang island, NSW	32.86109°S	151.73294° E	70.9	Female	0007E72C1C	44631
2021	Litoria aurea	Kooragang island, NSW	32.86109°S	151.73294° E	72.5	Female	0007E72C1C	44558
2021	Litoria aurea	Kooragang island, NSW	32.86109°S	151.73294° E	46	Male	0007E72C65	44512
2022	Litoria aurea	Kooragang island, NSW	32.86109°S	151.73294° E	57.6	Male	0007E72C65	44853
2021	Litoria aurea	Kooragang island, NSW	32.86109°S	151.73294° E	61.9	Female	0007E72CE0	44532
2022	Litoria aurea	Kooragang island, NSW	32.86109°S	151.73294° E	70.2	Female	0007E72CEO	44907
2021	Litoria aurea	Kooragang island, NSW	32.86109°S	151.73294° E	64.5	Female	0007E72D28	44602
2022	Litoria aurea	Kooragang island, NSW	32.86109°S	151.73294° E	64.1	Female	0007E72D28	44824
2021	Litoria aurea	Kooragang island, NSW	32.86109°S	151.73294° E	57.1	Male	0007E72D29	44532
2021	Litoria aurea	Kooragang island, NSW	32.86109°S	151.73294° E	67.5	Female	0007E72D2B	44601
2021	Litoria aurea	Kooragang island, NSW	32.86109°S	151.73294° E	57.5	Male	0007E72D53	44545
2021	Litoria aurea	Kooragang island, NSW	32.86109°S	151.73294° E	61.2	Male	0007E72D53	44587
2021	Litoria aurea	Kooragang island, NSW	32.86109°S	151.73294° E	62.7	Male	0007E72D80	44497
2022	Litoria aurea	Kooragang island, NSW	32.86109°S	151.73294° E	63.3	Male	0007E72D80	44942
2021	Litoria aurea	Kooragang island, NSW	32.86109°S	151.73294° E	56.16	Male	0007E72DA7	44529
2021	Litoria aurea	Kooragang island, NSW	32.86109°S	151.73294° E	63.7	Female	0007E72DC4	44477
2021	Litoria aurea	Kooragang island, NSW	32.86109°S	151.73294° E	73.2	Female	0007E72DDC	44607
2023	Litoria aurea	Kooragang island, NSW	32.86109°S	151.73294° E	50.8	Male	0007E72E6E	45182																			X
2023	Litoria aurea	Kooragang island, NSW	32.86109°S	151.73294° E	52.5	Male	0007E72E6E	45253																			Y
2023	Litoria aurea	Kooragang island, NSW	32.86109°S	151.73294° E	53.2	Male	0007E72E6E	45237																			Y
2023	Litoria aurea	Kooragang island, NSW	32.86109°S	151.73294° E	55.7	Male	0007E72E6E	45273																			Y
2022	Litoria aurea	Kooragang island, NSW	32.86109°S	151.73294° E	49.4	Male	0007e72e87	44965
2023	Litoria aurea	Kooragang island, NSW	32.86109°S	151.73294° E	55.2	Male	0007E72E87	45253																			Y
2023	Litoria aurea	Kooragang island, NSW	32.86109°S	151.73294° E	55.4	Male	0007E72E87	45237																			Y
2023	Litoria aurea	Kooragang island, NSW	32.86109°S	151.73294° E	57.3	Male	0007E72E87	45273																			Y
2023	Litoria aurea	Kooragang island, NSW	32.86109°S	151.73294° E	57.6	Male	0007E72E87	45219																			Y
2021	Litoria aurea	Kooragang island, NSW	32.86109°S	151.73294° E	59.4	Female	0007E72E95	44533
2021	Litoria aurea	Kooragang island, NSW	32.86109°S	151.73294° E	60.9	Female	0007E72EB1	44486
2021	Litoria aurea	Kooragang island, NSW	32.86109°S	151.73294° E	62.2	Female	0007E72EB1	44497
2021	Litoria aurea	Kooragang island, NSW	32.86109°S	151.73294° E	62.4	Female	0007E72EB1	44505
2021	Litoria aurea	Kooragang island, NSW	32.86109°S	151.73294° E	62.9	Female	0007E72EB1	44528
2021	Litoria aurea	Kooragang island, NSW	32.86109°S	151.73294° E	64.7	Female	0007E72EB7	44512
2021	Litoria aurea	Kooragang island, NSW	32.86109°S	151.73294° E	64.8	Female	0007E72EB7	44477
2021	Litoria aurea	Kooragang island, NSW	32.86109°S	151.73294° E	65	Female	0007E72EB7	44497
2021	Litoria aurea	Kooragang island, NSW	32.86109°S	151.73294° E	66.5	Female	0007E72EB7	44505
2021	Litoria aurea	Kooragang island, NSW	32.86109°S	151.73294° E	67.1	Female	0007E72EB7	44533
2021	Litoria aurea	Kooragang island, NSW	32.86109°S	151.73294° E	70.9	Female	0007E72EB7	44528
2022	Litoria aurea	Kooragang island, NSW	32.86109°S	151.73294° E	58.8	Male	0007E72F1F	44942
2022	Litoria aurea	Kooragang island, NSW	32.86109°S	151.73294° E	60.3	Male	0007E72F1F	44974
2021	Litoria aurea	Kooragang island, NSW	32.86109°S	151.73294° E	64.6	Female	0007E72FD9	44608
2022	Litoria aurea	Kooragang island, NSW	32.86109°S	151.73294° E	60	Male	0007E72FE1	45000
2022	Litoria aurea	Kooragang island, NSW	32.86109°S	151.73294° E	51.1	Male	0007E73049	45034
2022	Litoria aurea	Kooragang island, NSW	32.86109°S	151.73294° E	61.2	Female	0007E7309B	44974
2021	Litoria aurea	Kooragang island, NSW	32.86109°S	151.73294° E	54.5	Male	0007E730A1	44477
2021	Litoria aurea	Kooragang island, NSW	32.86109°S	151.73294° E	55.5	Male	0007E730A1	44544
2021	Litoria aurea	Kooragang island, NSW	32.86109°S	151.73294° E	56.6	Male	0007E730A1	44512
2021	Litoria aurea	Kooragang island, NSW	32.86109°S	151.73294° E	59.7	Male	0007E730A1	44497
2021	Litoria aurea	Kooragang island, NSW	32.86109°S	151.73294° E	60.1	Male	0007E730A1	44638
2022	Litoria aurea	Kooragang island, NSW	32.86109°S	151.73294° E	59.6	Male	0007E730A1	44953
2021	Litoria aurea	Kooragang island, NSW	32.86109°S	151.73294° E	55.8	Male	0007E730CC	44491
2021	Litoria aurea	Kooragang island, NSW	32.86109°S	151.73294° E	55.9	Male	0007E730CC	44497
2021	Litoria aurea	Kooragang island, NSW	32.86109°S	151.73294° E	57.8	Male	0007E730CC	44505
2021	Litoria aurea	Kooragang island, NSW	32.86109°S	151.73294° E	60.4	Female	0007E730CF	44525
2021	Litoria aurea	Kooragang island, NSW	32.86109°S	151.73294° E	53	Male	0007E730E0	44600
2022	Litoria aurea	Kooragang island, NSW	32.86109°S	151.73294° E	56.3	Male	0007E730E0	44935
2022	Litoria aurea	Kooragang island, NSW	32.86109°S	151.73294° E	57.4	Male	0007E730E0	45020
2022	Litoria aurea	Kooragang island, NSW	32.86109°S	151.73294° E	57.7	Male	0007E730E0	44830
2023	Litoria aurea	Kooragang island, NSW	32.86109°S	151.73294° E	56	Male	0007E730E0	45223
2021	Litoria aurea	Kooragang island, NSW	32.86109°S	151.73294° E	63.2	Female	0007E730E8	44519
2021	Litoria aurea	Kooragang island, NSW	32.86109°S	151.73294° E	65.4	Female	0007E730E8	44505
2021	Litoria aurea	Kooragang island, NSW	32.86109°S	151.73294° E	57.5	Male	0007E73156	44486
2021	Litoria aurea	Kooragang island, NSW	32.86109°S	151.73294° E	58	Male	0007E73156	44477
2021	Litoria aurea	Kooragang island, NSW	32.86109°S	151.73294° E	73.3	Female	0007E7317D	44607
2021	Litoria aurea	Kooragang island, NSW	32.86109°S	151.73294° E	50.6	Male	0007E73187	44505
2021	Litoria aurea	Kooragang island, NSW	32.86109°S	151.73294° E	52.4	Male	0007E7319B	44486
2021	Litoria aurea	Kooragang island, NSW	32.86109°S	151.73294° E	53.8	Male	0007E7319D	44512
2021	Litoria aurea	Kooragang island, NSW	32.86109°S	151.73294° E	56.9	Male	0007E7319D	44545
2022	Litoria aurea	Kooragang island, NSW	32.86109°S	151.73294° E	63.6	Female	0007E731B9	45000
2022	Litoria aurea	Kooragang island, NSW	32.86109°S	151.73294° E	67.4	Female	0007E731B9	45035
2023	Litoria aurea	Kooragang island, NSW	32.86109°S	151.73294° E	64.4	Female	0007E731B9	45204																			Y
2023	Litoria aurea	Kooragang island, NSW	32.86109°S	151.73294° E	64.7	Female	0007E731B9	45302																			Y
2023	Litoria aurea	Kooragang island, NSW	32.86109°S	151.73294° E	65.3	Female	0007E731B9	45237																			Y
2021	Litoria aurea	Kooragang island, NSW	32.86109°S	151.73294° E	72	Female	0007E731BD	44512
2022	Litoria aurea	Kooragang island, NSW	32.86109°S	151.73294° E	51.4	Male	0007e731f6	44965
2023	Litoria aurea	Kooragang island, NSW	32.86109°S	151.73294° E	54.4	Male	0007E731F6	45219																			Y
2023	Litoria aurea	Kooragang island, NSW	32.86109°S	151.73294° E	57.4	Male	0007E731F6	45273																			Y
2021	Litoria aurea	Kooragang island, NSW	32.86109°S	151.73294° E	52.5	Male	0007E731F8	44544
2021	Litoria aurea	Kooragang island, NSW	32.86109°S	151.73294° E	53.9	Male	0007E7323F	44491
2021	Litoria aurea	Kooragang island, NSW	32.86109°S	151.73294° E	54.9	Male	0007E7323F	44512
2021	Litoria aurea	Kooragang island, NSW	32.86109°S	151.73294° E	55.8	Male	0007E7323F	44497
2021	Litoria aurea	Kooragang island, NSW	32.86109°S	151.73294° E	57.9	Male	0007E7323F	44519
2021	Litoria aurea	Kooragang island, NSW	32.86109°S	151.73294° E	57.4	Male	0007E7324F	44491
2023	Litoria aurea	Kooragang island, NSW	32.86109°S	151.73294° E	50.1	Male	0007E73251	45219																			Y
2023	Litoria aurea	Kooragang island, NSW	32.86109°S	151.73294° E	53.5	Male	0007E73251	45204																			N
2021	Litoria aurea	Kooragang island, NSW	32.86109°S	151.73294° E	53.7	Male	0007E73286	44546
2021	Litoria aurea	Kooragang island, NSW	32.86109°S	151.73294° E	53.9	Male	0007E732A0	44545
2023	Litoria aurea	Kooragang island, NSW	32.86109°S	151.73294° E	56.7	Male	0007E732B7	45204																			N
2022	Litoria aurea	Kooragang island, NSW	32.86109°S	151.73294° E	62.2	Female	0007E732CC	44943
2022	Litoria aurea	Kooragang island, NSW	32.86109°S	151.73294° E	63.2	Female	0007E732CC	45007
2022	Litoria aurea	Kooragang island, NSW	32.86109°S	151.73294° E	65.5	Female	0007E732CC	44974
2023	Litoria aurea	Kooragang island, NSW	32.86109°S	151.73294° E	54.9	Male	0007E7333A	45306
2021	Litoria aurea	Kooragang island, NSW	32.86109°S	151.73294° E	54.5	Male	0007E73354	44546
2021	Litoria aurea	Kooragang island, NSW	32.86109°S	151.73294° E	56	Male	0007E73354	44608
2023	Litoria aurea	Kooragang island, NSW	32.86109°S	151.73294° E	55.5	Male	0007E73354	45253																			Y
2023	Litoria aurea	Kooragang island, NSW	32.86109°S	151.73294° E	56.6	Male	0007E73354	45237																			Y
2023	Litoria aurea	Kooragang island, NSW	32.86109°S	151.73294° E	57.4	Male	0007E73354	45182																			X
2021	Litoria aurea	Kooragang island, NSW	32.86109°S	151.73294° E	63.5	Female	0007E73363	44519
2021	Litoria aurea	Kooragang island, NSW	32.86109°S	151.73294° E	63.7	Female	0007E73363	44497
2021	Litoria aurea	Kooragang island, NSW	32.86109°S	151.73294° E	67.38	Female	0007E73363	44533
2022	Litoria aurea	Kooragang island, NSW	32.86109°S	151.73294° E	69.9	Female	0007E733B4	44931
2021	Litoria aurea	Kooragang island, NSW	32.86109°S	151.73294° E	60.7	Female	0007E733F1	44497
2021	Litoria aurea	Kooragang island, NSW	32.86109°S	151.73294° E	63	Female	0007E733F1	44528
2021	Litoria aurea	Kooragang island, NSW	32.86109°S	151.73294° E	53.9	Male	0007E73428	44610
2021	Litoria aurea	Kooragang island, NSW	32.86109°S	151.73294° E	55.4	Male	0007E73428	44659
2021	Litoria aurea	Kooragang island, NSW	32.86109°S	151.73294° E	60.9	Male	0007E73431	44608
2021	Litoria aurea	Kooragang island, NSW	32.86109°S	151.73294° E	57.6	Female	0007E7345C	44491
2021	Litoria aurea	Kooragang island, NSW	32.86109°S	151.73294° E	58.9	Female	0007E7345C	44497
2021	Litoria aurea	Kooragang island, NSW	32.86109°S	151.73294° E	60	Female	0007E7345C	44505
2021	Litoria aurea	Kooragang island, NSW	32.86109°S	151.73294° E	58.6	Male	0007E7345C	44540
2021	Litoria aurea	Kooragang island, NSW	32.86109°S	151.73294° E	56.6	Male	0007E7346E	44546
2021	Litoria aurea	Kooragang island, NSW	32.86109°S	151.73294° E	71.9	Female	0007E734C7	44486
2022	Litoria aurea	Kooragang island, NSW	32.86109°S	151.73294° E	58.9	Female	0007E734CB	45000
2021	Litoria aurea	Kooragang island, NSW	32.86109°S	151.73294° E	62.7	Female	0007E734E0	44523
2021	Litoria aurea	Kooragang island, NSW	32.86109°S	151.73294° E	60.4	Female	0007E7351A	44505
2021	Litoria aurea	Kooragang island, NSW	32.86109°S	151.73294° E	50.8	Male	0007E7351F	44532
2021	Litoria aurea	Kooragang island, NSW	32.86109°S	151.73294° E	56.7	Male	0007E73538	44602
2023	Litoria aurea	Kooragang island, NSW	32.86109°S	151.73294° E	63.5	Female	0007E7353B	45183																			Y
2023	Litoria aurea	Kooragang island, NSW	32.86109°S	151.73294° E	70.8	Female	0007E7353B	45212																			Y
2021	Litoria aurea	Kooragang island, NSW	32.86109°S	151.73294° E	55.4	Male	0007E73587	44491
2021	Litoria aurea	Kooragang island, NSW	32.86109°S	151.73294° E	64.7	Male	0007E7363C	44592
2021	Litoria aurea	Kooragang island, NSW	32.86109°S	151.73294° E	64.8	Female	0007E736B9	44593
2021	Litoria aurea	Kooragang island, NSW	32.86109°S	151.73294° E	65.3	Female	0007E7377C	44544
2021	Litoria aurea	Kooragang island, NSW	32.86109°S	151.73294° E	57.5	Male	0007E73795	44477
2021	Litoria aurea	Kooragang island, NSW	32.86109°S	151.73294° E	59.3	Male	0007E73795	44544
2022	Litoria aurea	Kooragang island, NSW	32.86109°S	151.73294° E	58.8	Male	0007E73795	44897
2022	Litoria aurea	Kooragang island, NSW	32.86109°S	151.73294° E	60.8	Male	0007E73795	44853
2022	Litoria aurea	Kooragang island, NSW	32.86109°S	151.73294° E	55.4	Male	0007E737A4	45034
2021	Litoria aurea	Kooragang island, NSW	32.86109°S	151.73294° E	71.5	Female	0007E737B1	44607
2021	Litoria aurea	Kooragang island, NSW	32.86109°S	151.73294° E	61.8	Female	0007E737C7	44589
2021	Litoria aurea	Kooragang island, NSW	32.86109°S	151.73294° E	63	Female	0007E737C7	44603
2021	Litoria aurea	Kooragang island, NSW	32.86109°S	151.73294° E	58.6	Male	0007E7381B	44617
2021	Litoria aurea	Kooragang island, NSW	32.86109°S	151.73294° E	65	Female	0007E7382D	44601
2021	Litoria aurea	Kooragang island, NSW	32.86109°S	151.73294° E	52.3	Male	0007E73855	44566
2021	Litoria aurea	Kooragang island, NSW	32.86109°S	151.73294° E	55.6	Male	0007E73855	44528
2021	Litoria aurea	Kooragang island, NSW	32.86109°S	151.73294° E	56.5	Male	0007E73855	44519
2021	Litoria aurea	Kooragang island, NSW	32.86109°S	151.73294° E	60.2	Male	0007E73855	44603
2021	Litoria aurea	Kooragang island, NSW	32.86109°S	151.73294° E	61.2	Male	0007E73855	44610
2021	Litoria aurea	Kooragang island, NSW	32.86109°S	151.73294° E	61.5	Male	0007E73855	44645
2022	Litoria aurea	Kooragang island, NSW	32.86109°S	151.73294° E	59.7	Male	0007E73855	44823
2021	Litoria aurea	Kooragang island, NSW	32.86109°S	151.73294° E	64.3	Male	0007E73883	44497
2021	Litoria aurea	Kooragang island, NSW	32.86109°S	151.73294° E	59.8	Male	0007E738E0	44512
2021	Litoria aurea	Kooragang island, NSW	32.86109°S	151.73294° E	59.9	Female	0007E73916	44491
2021	Litoria aurea	Kooragang island, NSW	32.86109°S	151.73294° E	64.5	Female	0007E73922	44544
2022	Litoria aurea	Kooragang island, NSW	32.86109°S	151.73294° E	72.8	Female	0007E73922	44902
2021	Litoria aurea	Kooragang island, NSW	32.86109°S	151.73294° E	64.5	Female	0007E7398D	44607
2022	Litoria aurea	Kooragang island, NSW	32.86109°S	151.73294° E	52.5	Male	0007E739B0	44941
2022	Litoria aurea	Kooragang island, NSW	32.86109°S	151.73294° E	57.6	Male	0007e739b0	44965
2021	Litoria aurea	Kooragang island, NSW	32.86109°S	151.73294° E	51.7	Male	0007E73A26	44532
2021	Litoria aurea	Kooragang island, NSW	32.86109°S	151.73294° E	61.5	Female	0007E73A28	44486
2021	Litoria aurea	Kooragang island, NSW	32.86109°S	151.73294° E	56.2	Male	0007E73A59	44532
2021	Litoria aurea	Kooragang island, NSW	32.86109°S	151.73294° E	51.2	Male	0007E73A6F	44546
2021	Litoria aurea	Kooragang island, NSW	32.86109°S	151.73294° E	58.4	Male	0007E73A6F	44615
2021	Litoria aurea	Kooragang island, NSW	32.86109°S	151.73294° E	61.9	Male	0007E73A6F	44599
2021	Litoria aurea	Kooragang island, NSW	32.86109°S	151.73294° E	62.6	Male	0007E73A6F	44662
2021	Litoria aurea	Kooragang island, NSW	32.86109°S	151.73294° E	52.3	Male	0007E73B2B	44505
2021	Litoria aurea	Kooragang island, NSW	32.86109°S	151.73294° E	54.3	Male	0007E73B2B	44544
2022	Litoria aurea	Kooragang island, NSW	32.86109°S	151.73294° E	59.2	Male	0007e73b63	44965
2023	Litoria aurea	Kooragang island, NSW	32.86109°S	151.73294° E	58.8	Male	0007E73B63	45204																			Y
2021	Litoria aurea	Kooragang island, NSW	32.86109°S	151.73294° E	53.5	Male	0007E73BA6	44497
2021	Litoria aurea	Kooragang island, NSW	32.86109°S	151.73294° E	60.4	Male	0007E73BA6	44603
2021	Litoria aurea	Kooragang island, NSW	32.86109°S	151.73294° E	61.4	Male	0007E73BA6	44582
2022	Litoria aurea	Kooragang island, NSW	32.86109°S	151.73294° E	60.8	Male	0007E73BA6	44907
2023	Litoria aurea	Kooragang island, NSW	32.86109°S	151.73294° E	58.4	Male	0007E73BB6	45261																			Y
2022	Litoria aurea	Kooragang island, NSW	32.86109°S	151.73294° E	48.7	Female	0007E73BCF	44932
2021	Litoria aurea	Kooragang island, NSW	32.86109°S	151.73294° E	53.5	Male	0007E73BDA	44477
2022	Litoria aurea	Kooragang island, NSW	32.86109°S	151.73294° E	61.3	Male	0007E73BE0	44932
2021	Litoria aurea	Kooragang island, NSW	32.86109°S	151.73294° E	63.5	Female	0007E73C0A	44546
2021	Litoria aurea	Kooragang island, NSW	32.86109°S	151.73294° E	56.1	Male	0007E73C94	44589
2023	Litoria aurea	Kooragang island, NSW	32.86109°S	151.73294° E	53.5	Male	0007E73C98	45253																			Y
2023	Litoria aurea	Kooragang island, NSW	32.86109°S	151.73294° E	54.6	Male	0007E73C98	45273																			Y
2023	Litoria aurea	Kooragang island, NSW	32.86109°S	151.73294° E	56.3	Male	0007E73C98	45302																			Y
2023	Litoria aurea	Kooragang island, NSW	32.86109°S	151.73294° E	57.3	Male	0007E73C98	45219																			Y
2021	Litoria aurea	Kooragang island, NSW	32.86109°S	151.73294° E	57.2	Male	0007E73CB5	44607
2021	Litoria aurea	Kooragang island, NSW	32.86109°S	151.73294° E	53.8	Male	0007E73CD0	44544
2021	Litoria aurea	Kooragang island, NSW	32.86109°S	151.73294° E	58.8	Female	0007E73D22	44512
2021	Litoria aurea	Kooragang island, NSW	32.86109°S	151.73294° E	62.8	Female	0007E73D22	44679
2021	Litoria aurea	Kooragang island, NSW	32.86109°S	151.73294° E	64.2	Female	0007E73D22	44638
2022	Litoria aurea	Kooragang island, NSW	32.86109°S	151.73294° E	51.9	Male	0007E73D53	45033
2021	Litoria aurea	Kooragang island, NSW	32.86109°S	151.73294° E	64.3	Female	0007E73D8A	44533
2021	Litoria aurea	Kooragang island, NSW	32.86109°S	151.73294° E	64.6	Female	0007E73D8A	44505
2021	Litoria aurea	Kooragang island, NSW	32.86109°S	151.73294° E	65.5	Female	0007E73D8A	44528
2021	Litoria aurea	Kooragang island, NSW	32.86109°S	151.73294° E	65.5	Female	0007E73D8A	44540
2021	Litoria aurea	Kooragang island, NSW	32.86109°S	151.73294° E	66	Female	0007E73D8A	44610
2021	Litoria aurea	Kooragang island, NSW	32.86109°S	151.73294° E	68.2	Female	0007E73D8A	44603
2021	Litoria aurea	Kooragang island, NSW	32.86109°S	151.73294° E	69	Female	0007E73D8A	44582
2021	Litoria aurea	Kooragang island, NSW	32.86109°S	151.73294° E	69.9	Female	0007E73D8A	44638
2021	Litoria aurea	Kooragang island, NSW	32.86109°S	151.73294° E	70.4	Female	0007E73D8A	44631
2021	Litoria aurea	Kooragang island, NSW	32.86109°S	151.73294° E	70.5	Female	0007E73D8A	44558
2021	Litoria aurea	Kooragang island, NSW	32.86109°S	151.73294° E	72.8	Female	0007E73D8A	44653
2021	Litoria aurea	Kooragang island, NSW	32.86109°S	151.73294° E	64.8	Female	0007E73D8C	44608
2023	Litoria aurea	Kooragang island, NSW	32.86109°S	151.73294° E	61.9	Female	0007E73D96	45307
2021	Litoria aurea	Kooragang island, NSW	32.86109°S	151.73294° E	66.1	Female	0007E73DA9	44531
2021	Litoria aurea	Kooragang island, NSW	32.86109°S	151.73294° E	63.2	Female	0007E73DAD	44519
2022	Litoria aurea	Kooragang island, NSW	32.86109°S	151.73294° E	59.4	Female	0007E73DD7	44943
2021	Litoria aurea	Kooragang island, NSW	32.86109°S	151.73294° E	53.5	Male	0007E73DF7	44544
2021	Litoria aurea	Kooragang island, NSW	32.86109°S	151.73294° E	66.8	Female	0007E73DFB	44599
2021	Litoria aurea	Kooragang island, NSW	32.86109°S	151.73294° E	46.9	Male	0007E73E00	44512
2021	Litoria aurea	Kooragang island, NSW	32.86109°S	151.73294° E	59.8	Female	0007E73E38	44638
2021	Litoria aurea	Kooragang island, NSW	32.86109°S	151.73294° E	65	Female	0007E73E62	44582
2021	Litoria aurea	Kooragang island, NSW	32.86109°S	151.73294° E	69.5	Female	0007E73E62	44624
2021	Litoria aurea	Kooragang island, NSW	32.86109°S	151.73294° E	69.6	Female	0007E73E62	44596
2021	Litoria aurea	Kooragang island, NSW	32.86109°S	151.73294° E	60.81	Female	0007E73E93	44529
2021	Litoria aurea	Kooragang island, NSW	32.86109°S	151.73294° E	50.5	Male	0007E73EC0	44528
2021	Litoria aurea	Kooragang island, NSW	32.86109°S	151.73294° E	56.6	Male	0007E73EEC	44603
2021	Litoria aurea	Kooragang island, NSW	32.86109°S	151.73294° E	65.4	Female	0007E73EF8	44530
2021	Litoria aurea	Kooragang island, NSW	32.86109°S	151.73294° E	54.8	Male	0007E73F05	44532
2021	Litoria aurea	Kooragang island, NSW	32.86109°S	151.73294° E	69.3	Female	0007E73F73	44532
2021	Litoria aurea	Kooragang island, NSW	32.86109°S	151.73294° E	60	Female	0007E73F7D	44491
2021	Litoria aurea	Kooragang island, NSW	32.86109°S	151.73294° E	60.6	Female	0007E73F7D	44486
2021	Litoria aurea	Kooragang island, NSW	32.86109°S	151.73294° E	61.9	Female	0007E73F7D	44477
2021	Litoria aurea	Kooragang island, NSW	32.86109°S	151.73294° E	65.9	Female	0007E73F7D	44566
2021	Litoria aurea	Kooragang island, NSW	32.86109°S	151.73294° E	66.67	Female	0007E73F7D	44533
2021	Litoria aurea	Kooragang island, NSW	32.86109°S	151.73294° E	66.7	Female	0007E73F7D	44575
2021	Litoria aurea	Kooragang island, NSW	32.86109°S	151.73294° E	70.8	Female	0007E73F7D	44624
2021	Litoria aurea	Kooragang island, NSW	32.86109°S	151.73294° E	72.8	Female	0007E73F7D	44603
2021	Litoria aurea	Kooragang island, NSW	32.86109°S	151.73294° E	73.6	Female	0007E73F7D	44558
2021	Litoria aurea	Kooragang island, NSW	32.86109°S	151.73294° E	74	Female	0007E73F7D	44617
2021	Litoria aurea	Kooragang island, NSW	32.86109°S	151.73294° E	54.5	Male	0007E73FD2	44491
2021	Litoria aurea	Kooragang island, NSW	32.86109°S	151.73294° E	55.4	Male	0007E73FD2	44497
2021	Litoria aurea	Kooragang island, NSW	32.86109°S	151.73294° E	57.5	Male	0007E73FD2	44477
2021	Litoria aurea	Kooragang island, NSW	32.86109°S	151.73294° E	61.3	Female	0007E7400A	44608
2021	Litoria aurea	Kooragang island, NSW	32.86109°S	151.73294° E	62.1	Female	0007E7400A	44589
2022	Litoria aurea	Kooragang island, NSW	32.86109°S	151.73294° E	72.3	Female	0007E7400A	45035
2022	Litoria aurea	Kooragang island, NSW	32.86109°S	151.73294° E	73.3	Female	0007e7400a	44965
2023	Litoria aurea	Kooragang island, NSW	32.86109°S	151.73294° E	74.7	Female	0007E7400A	45219																			Y
2021	Litoria aurea	Kooragang island, NSW	32.86109°S	151.73294° E	71.5	Female	0007E740B3	44607
2021	Litoria aurea	Kooragang island, NSW	32.86109°S	151.73294° E	58.8	Male	0007E740C2	44497
2021	Litoria aurea	Kooragang island, NSW	32.86109°S	151.73294° E	56.4	Male	0007E74111	44608
2022	Litoria aurea	Kooragang island, NSW	32.86109°S	151.73294° E	57	Male	0007E74111	44897
2022	Litoria aurea	Kooragang island, NSW	32.86109°S	151.73294° E	63.4	Female	0007E74117	44974
2023	Litoria aurea	Kooragang island, NSW	32.86109°S	151.73294° E	47.5	Male	0007E74150	45182																			X
2021	Litoria aurea	Kooragang island, NSW	32.86109°S	151.73294° E	59.8	Female	0007E74163	44486
2021	Litoria aurea	Kooragang island, NSW	32.86109°S	151.73294° E	53.4	Male	0007E74173	44505
2022	Litoria aurea	Kooragang island, NSW	32.86109°S	151.73294° E	74.3	Female	0007E74189	44973
2021	Litoria aurea	Kooragang island, NSW	32.86109°S	151.73294° E	54.5	Male	0007E741A2	44512
2021	Litoria aurea	Kooragang island, NSW	32.86109°S	151.73294° E	55.1	Male	0007E741A2	44528
2021	Litoria aurea	Kooragang island, NSW	32.86109°S	151.73294° E	59.3	Male	0007E741A2	44645
2022	Litoria aurea	Kooragang island, NSW	32.86109°S	151.73294° E	59	Male	0007E741A2	44987
2022	Litoria aurea	Kooragang island, NSW	32.86109°S	151.73294° E	59.1	Male	0007E741A2	44888
2021	Litoria aurea	Kooragang island, NSW	32.86109°S	151.73294° E	49.6	Male	0007E741A3	44546
2021	Litoria aurea	Kooragang island, NSW	32.86109°S	151.73294° E	55.6	Male	0007E741A3	44589
2021	Litoria aurea	Kooragang island, NSW	32.86109°S	151.73294° E	61.1	Male	0007E741A3	44662
2021	Litoria aurea	Kooragang island, NSW	32.86109°S	151.73294° E	60.2	Female	0007E741A9	44589
2021	Litoria aurea	Kooragang island, NSW	32.86109°S	151.73294° E	52.8	Male	0007E741B1	44512
2021	Litoria aurea	Kooragang island, NSW	32.86109°S	151.73294° E	59.1	Male	0007E741B1	44582
2022	Litoria aurea	Kooragang island, NSW	32.86109°S	151.73294° E	58.3	Male	0007e741f9	44965
2022	Litoria aurea	Kooragang island, NSW	32.86109°S	151.73294° E	61.2	Male	0007E7420E	44943
2022	Litoria aurea	Kooragang island, NSW	32.86109°S	151.73294° E	63.7	Male	0007E7420E	44932
2023	Litoria aurea	Kooragang island, NSW	32.86109°S	151.73294° E	59.9	Male	0007E7420E	45238																			Y
2023	Litoria aurea	Kooragang island, NSW	32.86109°S	151.73294° E	63.5	Male	0007E7420E	45272																			Y
2023	Litoria aurea	Kooragang island, NSW	32.86109°S	151.73294° E	64.1	Male	0007E7420E	45261																			Y
2022	Litoria aurea	Kooragang island, NSW	32.86109°S	151.73294° E	45.5	Male	0007E7422C	45007
2022	Litoria aurea	Kooragang island, NSW	32.86109°S	151.73294° E	54.9	Male	0007E7422F	44915
2023	Litoria aurea	Kooragang island, NSW	32.86109°S	151.73294° E	59	Male	0007E7425C	45204																			N
2022	Litoria aurea	Kooragang island, NSW	32.86109°S	151.73294° E	56	Male	0007e7425d	44965
2023	Litoria aurea	Kooragang island, NSW	32.86109°S	151.73294° E	59	Male	0007E7425D	45302																			Y
2023	Litoria aurea	Kooragang island, NSW	32.86109°S	151.73294° E	59.5	Male	0007E7425D	45182																			Y
2021	Litoria aurea	Kooragang island, NSW	32.86109°S	151.73294° E	58.8	Male	0007E74283	44544
2022	Litoria aurea	Kooragang island, NSW	32.86109°S	151.73294° E	47.3	Male	0007E742AC	45007
2021	Litoria aurea	Kooragang island, NSW	32.86109°S	151.73294° E	54.5	Male	0007E742AF	44546
2021	Litoria aurea	Kooragang island, NSW	32.86109°S	151.73294° E	53.4	Male	0007E742B3	44512
2021	Litoria aurea	Kooragang island, NSW	32.86109°S	151.73294° E	56.24	Male	0007E742B3	44533
2021	Litoria aurea	Kooragang island, NSW	32.86109°S	151.73294° E	70.02	Male	0007E742B3	44533
2022	Litoria aurea	Kooragang island, NSW	32.86109°S	151.73294° E	51.7	Male	0007e742bf	44965
2023	Litoria aurea	Kooragang island, NSW	32.86109°S	151.73294° E	54.7	Male	0007E742BF	45219																			Y
2023	Litoria aurea	Kooragang island, NSW	32.86109°S	151.73294° E	56	Male	0007E742BF	45273																			Y
2023	Litoria aurea	Kooragang island, NSW	32.86109°S	151.73294° E	70.4	Female	0007E742C1	45306
2022	Litoria aurea	Kooragang island, NSW	32.86109°S	151.73294° E	64.8	Female	0007E742C5	45000
2023	Litoria aurea	Kooragang island, NSW	32.86109°S	151.73294° E	64.5	Female	0007E742C5	45237																			Y
2023	Litoria aurea	Kooragang island, NSW	32.86109°S	151.73294° E	68	Female	0007E742C5	45219																			Y
2023	Litoria aurea	Kooragang island, NSW	32.86109°S	151.73294° E	68.2	Female	0007E742C5	45273																			Y
2022	Litoria aurea	Kooragang island, NSW	32.86109°S	151.73294° E	53.2	Male	0007E742D3	45001
2021	Litoria aurea	Kooragang island, NSW	32.86109°S	151.73294° E	58	Male	0007E742F7	44601
2021	Litoria aurea	Kooragang island, NSW	32.86109°S	151.73294° E	58.1	Male	0007E742F7	44641
2022	Litoria aurea	Kooragang island, NSW	32.86109°S	151.73294° E	58.3	Male	0007E742F7	44935
2021	Litoria aurea	Kooragang island, NSW	32.86109°S	151.73294° E	50.7	Male	0007E74309	44546
2021	Litoria aurea	Kooragang island, NSW	32.86109°S	151.73294° E	54.8	Male	0007E74309	44608
2022	Litoria aurea	Kooragang island, NSW	32.86109°S	151.73294° E	66.7	Female	0007E743B1	44943
2022	Litoria aurea	Kooragang island, NSW	32.86109°S	151.73294° E	71.1	Female	0007E743B1	44932
2023	Litoria aurea	Kooragang island, NSW	32.86109°S	151.73294° E	50.9	Male	0007E743FC	45273
2022	Litoria aurea	Kooragang island, NSW	32.86109°S	151.73294° E	68.4	Female	0007E7448C	44943
2021	Litoria aurea	Kooragang island, NSW	32.86109°S	151.73294° E	55.1	Male	0007E744EB	44531
2023	Litoria aurea	Kooragang island, NSW	32.86109°S	151.73294° E	59.2	Male	0007E744FC	45273
2021	Litoria aurea	Kooragang island, NSW	32.86109°S	151.73294° E	53.2	Male	0007E74529	44601
2022	Litoria aurea	Kooragang island, NSW	32.86109°S	151.73294° E	62.1	Female	0007E745E5	44895
2022	Litoria aurea	Kooragang island, NSW	32.86109°S	151.73294° E	65.2	Female	0007E74619	44942
2021	Litoria aurea	Kooragang island, NSW	32.86109°S	151.73294° E	51	Male	0007E7461D	44540
2021	Litoria aurea	Kooragang island, NSW	32.86109°S	151.73294° E	52.5	Male	0007E7461D	44491
2021	Litoria aurea	Kooragang island, NSW	32.86109°S	151.73294° E	54.4	Male	0007E7461D	44512
2021	Litoria aurea	Kooragang island, NSW	32.86109°S	151.73294° E	56.3	Male	0007E7461D	44582
2022	Litoria aurea	Kooragang island, NSW	32.86109°S	151.73294° E	57.4	Male	0007E7461D	44897
2022	Litoria aurea	Kooragang island, NSW	32.86109°S	151.73294° E	58.1	Male	0007E7461D	44823
2021	Litoria aurea	Kooragang island, NSW	32.86109°S	151.73294° E	60	Male	0007E7462F	44532
2021	Litoria aurea	Kooragang island, NSW	32.86109°S	151.73294° E	49.1	Male	0007E74636	44641
2021	Litoria aurea	Kooragang island, NSW	32.86109°S	151.73294° E	54.9	Female	0007E74645	44524
2021	Litoria aurea	Kooragang island, NSW	32.86109°S	151.73294° E	51.6	Male	0007E7468B	44512
2021	Litoria aurea	Kooragang island, NSW	32.86109°S	151.73294° E	57.9	Male	0007E7468B	44575
2023	Litoria aurea	Kooragang island, NSW	32.86109°S	151.73294° E	57.6	Female	0007E746A3	45204																			N
2023	Litoria aurea	Kooragang island, NSW	32.86109°S	151.73294° E	59.1	Female	0007E746A3	45219																			Y
2023	Litoria aurea	Kooragang island, NSW	32.86109°S	151.73294° E	49.2	Male	0007E746D6	45273																			Y
2023	Litoria aurea	Kooragang island, NSW	32.86109°S	151.73294° E	50.5	Male	0007E746D6	45302																			Y
2021	Litoria aurea	Kooragang island, NSW	32.86109°S	151.73294° E	53.4	Male	0007E74709	44530
2021	Litoria aurea	Kooragang island, NSW	32.86109°S	151.73294° E	53.1	Male	0007E74712	44497
2021	Litoria aurea	Kooragang island, NSW	32.86109°S	151.73294° E	66.7	Male	0007E74712	44662
2023	Litoria aurea	Kooragang island, NSW	32.86109°S	151.73294° E	56.4	Male	0007E74735	45237																			Y
2023	Litoria aurea	Kooragang island, NSW	32.86109°S	151.73294° E	57	Male	0007E74735	45253																			Y
2023	Litoria aurea	Kooragang island, NSW	32.86109°S	151.73294° E	58.1	Male	0007E74735	45219																			Y
2023	Litoria aurea	Kooragang island, NSW	32.86109°S	151.73294° E	58.5	Male	0007E74735	45302																			Y
2023	Litoria aurea	Kooragang island, NSW	32.86109°S	151.73294° E	58.8	Male	0007E74735	45204																			N
2023	Litoria aurea	Kooragang island, NSW	32.86109°S	151.73294° E	59.4	Male	0007E74735	45273																			Y
2021	Litoria aurea	Kooragang island, NSW	32.86109°S	151.73294° E	65.5	Female	0007E74765	44477
2021	Litoria aurea	Kooragang island, NSW	32.86109°S	151.73294° E	52.2	Male	0007E7477C	44477
2021	Litoria aurea	Kooragang island, NSW	32.86109°S	151.73294° E	52.9	Male	0007E7477C	44497
2022	Litoria aurea	Kooragang island, NSW	32.86109°S	151.73294° E	58.9	Male	0007E747AB	44943
2023	Litoria aurea	Kooragang island, NSW	32.86109°S	151.73294° E	64.6	Female	0007E747B9	45182																			X
2021	Litoria aurea	Kooragang island, NSW	32.86109°S	151.73294° E	55.7	Male	0007E747DB	44528
2021	Litoria aurea	Kooragang island, NSW	32.86109°S	151.73294° E	55.7	Male	0007E747DB	44505
2021	Litoria aurea	Kooragang island, NSW	32.86109°S	151.73294° E	56.56	Male	0007E747DB	44533
2021	Litoria aurea	Kooragang island, NSW	32.86109°S	151.73294° E	56.8	Male	0007E747DB	44558
2021	Litoria aurea	Kooragang island, NSW	32.86109°S	151.73294° E	59.5	Male	0007E747DB	44631
2021	Litoria aurea	Kooragang island, NSW	32.86109°S	151.73294° E	59.6	Male	0007E747DB	44575
2021	Litoria aurea	Kooragang island, NSW	32.86109°S	151.73294° E	60.9	Male	0007E747DB	44638
2021	Litoria aurea	Kooragang island, NSW	32.86109°S	151.73294° E	61	Male	0007E747DB	44566
2022	Litoria aurea	Kooragang island, NSW	32.86109°S	151.73294° E	51.2	Male	0007E74824	45001
2021	Litoria aurea	Kooragang island, NSW	32.86109°S	151.73294° E	64	Female	0007E74887	44477
2022	Litoria aurea	Kooragang island, NSW	32.86109°S	151.73294° E	53.7	Male	0007E748BC	44941
2022	Litoria aurea	Kooragang island, NSW	32.86109°S	151.73294° E	65	Female	0007E748CB	45035
2021	Litoria aurea	Kooragang island, NSW	32.86109°S	151.73294° E	55.2	Male	0007E748CE	44486
2021	Litoria aurea	Kooragang island, NSW	32.86109°S	151.73294° E	54	Male	0007E748E5	44600
2021	Litoria aurea	Kooragang island, NSW	32.86109°S	151.73294° E	54.8	Female	0007E748E9	44601
2022	Litoria aurea	Kooragang island, NSW	32.86109°S	151.73294° E	60.5	Male	0007E74985	45033
2022	Litoria aurea	Kooragang island, NSW	32.86109°S	151.73294° E	61.1	Female	0007E7498B	45007
2023	Litoria aurea	Kooragang island, NSW	32.86109°S	151.73294° E	59	Male	0007E749C5	45306
2021	Litoria aurea	Kooragang island, NSW	32.86109°S	151.73294° E	55.8	Male	0007E749D4	44497
2022	Litoria aurea	Kooragang island, NSW	32.86109°S	151.73294° E	55	Female	0007E74A1D	44932
2023	Litoria aurea	Kooragang island, NSW	32.86109°S	151.73294° E	49.5	Male	0007E74A2B	45253																			Y
2023	Litoria aurea	Kooragang island, NSW	32.86109°S	151.73294° E	56.4	Male	0007E74A6A	45273
2021	Litoria aurea	Kooragang island, NSW	32.86109°S	151.73294° E	55.6	Male	0007E74AF7	44637
2021	Litoria aurea	Kooragang island, NSW	32.86109°S	151.73294° E	45.7	Male	0007E74B1F	44582
2021	Litoria aurea	Kooragang island, NSW	32.86109°S	151.73294° E	52	Male	0007E74B1F	44512
2021	Litoria aurea	Kooragang island, NSW	32.86109°S	151.73294° E	52.3	Male	0007E74B1F	44533
2021	Litoria aurea	Kooragang island, NSW	32.86109°S	151.73294° E	52.6	Male	0007E74B1F	44528
2021	Litoria aurea	Kooragang island, NSW	32.86109°S	151.73294° E	53.8	Male	0007E74B1F	44624
2021	Litoria aurea	Kooragang island, NSW	32.86109°S	151.73294° E	54.7	Male	0007E74B1F	44575
2021	Litoria aurea	Kooragang island, NSW	32.86109°S	151.73294° E	54.6	Male	0007E74B26	44601
2021	Litoria aurea	Kooragang island, NSW	32.86109°S	151.73294° E	57.2	Male	0007E74B26	44602
2021	Litoria aurea	Kooragang island, NSW	32.86109°S	151.73294° E	54.1	Male	0007E74B2F	44582
2021	Litoria aurea	Kooragang island, NSW	32.86109°S	151.73294° E	56.5	Male	0007E74B2F	44603
2021	Litoria aurea	Kooragang island, NSW	32.86109°S	151.73294° E	68.7	Female	0007E74B3A	44608
2021	Litoria aurea	Kooragang island, NSW	32.86109°S	151.73294° E	71.6	Female	0007E74B3A	44546
2021	Litoria aurea	Kooragang island, NSW	32.86109°S	151.73294° E	71.8	Female	0007E74B3A	44589
2021	Litoria aurea	Kooragang island, NSW	32.86109°S	151.73294° E	67.8	Male	0007E74B3A	44497
2022	Litoria aurea	Kooragang island, NSW	32.86109°S	151.73294° E	75.3	Female	0007e74b3a	44965
2022	Litoria aurea	Kooragang island, NSW	32.86109°S	151.73294° E	53.5	Male	0007E74B6E	45034
2021	Litoria aurea	Kooragang island, NSW	32.86109°S	151.73294° E	55.3	Male	0007E74B75	44544
2022	Litoria aurea	Kooragang island, NSW	32.86109°S	151.73294° E	57.6	Male	0007E74B75	44853
2022	Litoria aurea	Kooragang island, NSW	32.86109°S	151.73294° E	58.7	Male	0007E74B75	44999
2023	Litoria aurea	Kooragang island, NSW	32.86109°S	151.73294° E	72	Female	0007E74B85	45273
2022	Litoria aurea	Kooragang island, NSW	32.86109°S	151.73294° E	52.5	Male	0007E74B90	44941
2023	Litoria aurea	Kooragang island, NSW	32.86109°S	151.73294° E	59.5	Male	0007E74B92	45183																			X
2021	Litoria aurea	Kooragang island, NSW	32.86109°S	151.73294° E	53.1	Male	0007E74BAD	44495
2021	Litoria aurea	Kooragang island, NSW	32.86109°S	151.73294° E	51.9	Male	0007E74BFF	44486
2021	Litoria aurea	Kooragang island, NSW	32.86109°S	151.73294° E	58.6	Male	0007E74BFF	44505
2021	Litoria aurea	Kooragang island, NSW	32.86109°S	151.73294° E	59.7	Male	0007E74BFF	44497
2021	Litoria aurea	Kooragang island, NSW	32.86109°S	151.73294° E	65.4	Female	0007E74C04	44477
2022	Litoria aurea	Kooragang island, NSW	32.86109°S	151.73294° E	48.8	Male	0007E74C11	44941
2021	Litoria aurea	Kooragang island, NSW	32.86109°S	151.73294° E	55.7	Male	0007E74C61	44558
2021	Litoria aurea	Kooragang island, NSW	32.86109°S	151.73294° E	74	Female	0007E74C77	44631
2021	Litoria aurea	Kooragang island, NSW	32.86109°S	151.73294° E	75.1	Female	0007E74C77	44616
2021	Litoria aurea	Kooragang island, NSW	32.86109°S	151.73294° E	61.5	Female	0007E74CA0	44486
2023	Litoria aurea	Kooragang island, NSW	32.86109°S	151.73294° E	68.6	Female	0007E74CBA	45183																			X
2023	Litoria aurea	Kooragang island, NSW	32.86109°S	151.73294° E	71.9	Female	0007E74CBA	45238																			Y
2021	Litoria aurea	Kooragang island, NSW	32.86109°S	151.73294° E	58.6	Female	0007E74D3F	44505
2021	Litoria aurea	Kooragang island, NSW	32.86109°S	151.73294° E	64.3	Female	0007E74D3F	44512
2022	Litoria aurea	Kooragang island, NSW	32.86109°S	151.73294° E	72.4	Female	0007E74D3F	44823
2022	Litoria aurea	Kooragang island, NSW	32.86109°S	151.73294° E	59	Male	0007e74d46	44965
2021	Litoria aurea	Kooragang island, NSW	32.86109°S	151.73294° E	53.2	Male	0007E74D4A	44512
2021	Litoria aurea	Kooragang island, NSW	32.86109°S	151.73294° E	51.5	Male	0007E74D4B	44532
2021	Litoria aurea	Kooragang island, NSW	32.86109°S	151.73294° E	58	Male	0007E74D74	44653
2021	Litoria aurea	Kooragang island, NSW	32.86109°S	151.73294° E	59	Male	0007E74D74	44528
2021	Litoria aurea	Kooragang island, NSW	32.86109°S	151.73294° E	60.9	Male	0007E74D74	44486
2021	Litoria aurea	Kooragang island, NSW	32.86109°S	151.73294° E	64.6	Male	0007E74D74	44558
2021	Litoria aurea	Kooragang island, NSW	32.86109°S	151.73294° E	52.5	Male	0007E74D89	44624
2021	Litoria aurea	Kooragang island, NSW	32.86109°S	151.73294° E	56.3	Male	0007E74D89	44544
2021	Litoria aurea	Kooragang island, NSW	32.86109°S	151.73294° E	53.1	Male	0007E74D98	44533
2021	Litoria aurea	Kooragang island, NSW	32.86109°S	151.73294° E	55	Male	0007E74D98	44528
2021	Litoria aurea	Kooragang island, NSW	32.86109°S	151.73294° E	68.4	Male	0007E74D98	44558
2022	Litoria aurea	Kooragang island, NSW	32.86109°S	151.73294° E	56.2	Male	0007e74db6	44965
2021	Litoria aurea	Kooragang island, NSW	32.86109°S	151.73294° E	62.6	Female	0007E74E53	44530
2023	Litoria aurea	Kooragang island, NSW	32.86109°S	151.73294° E	51.7	Male	0007E74E5D	45182																			X
2023	Litoria aurea	Kooragang island, NSW	32.86109°S	151.73294° E	52.1	Male	0007E74E5D	45302																			Y
2023	Litoria aurea	Kooragang island, NSW	32.86109°S	151.73294° E	53.7	Male	0007E74E5D	45273																			Y
2022	Litoria aurea	Kooragang island, NSW	32.86109°S	151.73294° E	48.4	Male	0007E74EA3	45007
2021	Litoria aurea	Kooragang island, NSW	32.86109°S	151.73294° E	57.7	Male	0007E74EFF	44505
2021	Litoria aurea	Kooragang island, NSW	32.86109°S	151.73294° E	58.3	Male	0007E74EFF	44512
2023	Litoria aurea	Kooragang island, NSW	32.86109°S	151.73294° E	59.5	Female	0007E74F3E	45302																			Y
2023	Litoria aurea	Kooragang island, NSW	32.86109°S	151.73294° E	62.5	Female	0007E74F3E	45182																			X
2023	Litoria aurea	Kooragang island, NSW	32.86109°S	151.73294° E	63.4	Female	0007E74F3E	45273																			Y
2021	Litoria aurea	Kooragang island, NSW	32.86109°S	151.73294° E	65.2	Female	0007E74F4D	44525
2022	Litoria aurea	Kooragang island, NSW	32.86109°S	151.73294° E	59	Female	0007E74F58	44943
2023	Litoria aurea	Kooragang island, NSW	32.86109°S	151.73294° E	52.6	Male	0007E74F69	45182																			X
2021	Litoria aurea	Kooragang island, NSW	32.86109°S	151.73294° E	69.5	Female	0007E74FB4	44601
2021	Litoria aurea	Kooragang island, NSW	32.86109°S	151.73294° E	52.6	Male	0007E74FD5	44477
2021	Litoria aurea	Kooragang island, NSW	32.86109°S	151.73294° E	57	Male	0007E74FD5	44497
2021	Litoria aurea	Kooragang island, NSW	32.86109°S	151.73294° E	60.5	Male	0007E75019	44602
2022	Litoria aurea	Kooragang island, NSW	32.86109°S	151.73294° E	59.5	Male	0007E7502C	44915
2021	Litoria aurea	Kooragang island, NSW	32.86109°S	151.73294° E	64.3	Female	0007E7506E	44637
2022	Litoria aurea	Kooragang island, NSW	32.86109°S	151.73294° E	68.9	Female	0007E75093	44915
2022	Litoria aurea	Kooragang island, NSW	32.86109°S	151.73294° E	70.9	Female	0007E75093	44942
2021	Litoria aurea	Kooragang island, NSW	32.86109°S	151.73294° E	54.8	Male	0007E750AE	44505
2021	Litoria aurea	Kooragang island, NSW	32.86109°S	151.73294° E	59	Male	0007E750AE	44544
2021	Litoria aurea	Kooragang island, NSW	32.86109°S	151.73294° E	63.1	Female	0007E750E5	44505
2021	Litoria aurea	Kooragang island, NSW	32.86109°S	151.73294° E	69.8	Female	0007E750E5	44544
2021	Litoria aurea	Kooragang island, NSW	32.86109°S	151.73294° E	51.75	Male	0007E750EC	44531
2021	Litoria aurea	Kooragang island, NSW	32.86109°S	151.73294° E	56.3	Male	0007E750EC	44543
2021	Litoria aurea	Kooragang island, NSW	32.86109°S	151.73294° E	50.3	Male	0007E75165	44637
2022	Litoria aurea	Kooragang island, NSW	32.86109°S	151.73294° E	65.4	Female	0007E7517D	44931
2022	Litoria aurea	Kooragang island, NSW	32.86109°S	151.73294° E	66.3	Female	0007E7517D	44941
2022	Litoria aurea	Kooragang island, NSW	32.86109°S	151.73294° E	64.4	Female	0007e752fe	44965
2021	Litoria aurea	Kooragang island, NSW	32.86109°S	151.73294° E	59	Male	0007E7530A	44575
2022	Litoria aurea	Kooragang island, NSW	32.86109°S	151.73294° E	52.4	Male	0007E75320	45007
2021	Litoria aurea	Kooragang island, NSW	32.86109°S	151.73294° E	53.4	Male	0007E75349	44497
2021	Litoria aurea	Kooragang island, NSW	32.86109°S	151.73294° E	58.2	Male	0007E75349	44624
2021	Litoria aurea	Kooragang island, NSW	32.86109°S	151.73294° E	58.6	Male	0007E75349	44617
2021	Litoria aurea	Kooragang island, NSW	32.86109°S	151.73294° E	61.5	Male	0007E75349	44679
2021	Litoria aurea	Kooragang island, NSW	32.86109°S	151.73294° E	54.4	Male	0007E75381	44528
2021	Litoria aurea	Kooragang island, NSW	32.86109°S	151.73294° E	50.1	Male	0007E75383	44531
2021	Litoria aurea	Kooragang island, NSW	32.86109°S	151.73294° E	53.4	Male	0007E75390	44608
2022	Litoria aurea	Kooragang island, NSW	32.86109°S	151.73294° E	66.9	Female	0007E75411	45001
2021	Litoria aurea	Kooragang island, NSW	32.86109°S	151.73294° E	65.4	Female	0007E75471	44599
2021	Litoria aurea	Kooragang island, NSW	32.86109°S	151.73294° E	61	Male	0007E75471	44601
2022	Litoria aurea	Kooragang island, NSW	32.86109°S	151.73294° E	69.8	Female	0007E75471	45030
2021	Litoria aurea	Kooragang island, NSW	32.86109°S	151.73294° E	53.7	Male	0007E75476	44601
2021	Litoria aurea	Kooragang island, NSW	32.86109°S	151.73294° E	65.5	Female	0007E7547C	44589
2021	Litoria aurea	Kooragang island, NSW	32.86109°S	151.73294° E	56.2	Male	0007E75492	44543
2021	Litoria aurea	Kooragang island, NSW	32.86109°S	151.73294° E	57.1	Male	0007E75492	44544
2022	Litoria aurea	Kooragang island, NSW	32.86109°S	151.73294° E	54.2	Male	0007e7549e	44965
2022	Litoria aurea	Kooragang island, NSW	32.86109°S	151.73294° E	61.5	Male	0007E754B4	44931
2023	Litoria aurea	Kooragang island, NSW	32.86109°S	151.73294° E	54.1	Male	0007E754D6	45273
2021	Litoria aurea	Kooragang island, NSW	32.86109°S	151.73294° E	60.9	Male	0007E75509	44602
2022	Litoria aurea	Kooragang island, NSW	32.86109°S	151.73294° E	73.5	Female	0007E75594	44942
2022	Litoria aurea	Kooragang island, NSW	32.86109°S	151.73294° E	62.2	Male	0007E755AE	45035
2023	Litoria aurea	Kooragang island, NSW	32.86109°S	151.73294° E	58.5	Male	0007E755AE	45273																			Y
2021	Litoria aurea	Kooragang island, NSW	32.86109°S	151.73294° E	69	Female	0007E755B3	44524
2021	Litoria aurea	Kooragang island, NSW	32.86109°S	151.73294° E	60	Female	0007E755CD	44608
2022	Litoria aurea	Kooragang island, NSW	32.86109°S	151.73294° E	61.9	Male	0007e755ea	44965
2021	Litoria aurea	Kooragang island, NSW	32.86109°S	151.73294° E	61.5	Female	0007E755F6	44603
2021	Litoria aurea	Kooragang island, NSW	32.86109°S	151.73294° E	58.8	Female	0007E75612	44544
2021	Litoria aurea	Kooragang island, NSW	32.86109°S	151.73294° E	55.7	Male	0007E7562F	44532
2021	Litoria aurea	Kooragang island, NSW	32.86109°S	151.73294° E	60.9	Male	0007E7563F	44592
2021	Litoria aurea	Kooragang island, NSW	32.86109°S	151.73294° E	63.5	Male	0007E7563F	44593
2022	Litoria aurea	Kooragang island, NSW	32.86109°S	151.73294° E	66.2	Male	0007E7563F	45015
2022	Litoria aurea	Kooragang island, NSW	32.86109°S	151.73294° E	70.8	Male	0007E7563F	44980
2021	Litoria aurea	Kooragang island, NSW	32.86109°S	151.73294° E	56.8	Male	0007E75644	44593
2021	Litoria aurea	Kooragang island, NSW	32.86109°S	151.73294° E	51.1	Female	0007E756A1	44659
2021	Litoria aurea	Kooragang island, NSW	32.86109°S	151.73294° E	53.3	Male	0007E756A1	44497
2021	Litoria aurea	Kooragang island, NSW	32.86109°S	151.73294° E	57.9	Male	0007E756A1	44617
2021	Litoria aurea	Kooragang island, NSW	32.86109°S	151.73294° E	58.3	Male	0007E756A1	44645
2021	Litoria aurea	Kooragang island, NSW	32.86109°S	151.73294° E	58.4	Male	0007E756A1	44638
2021	Litoria aurea	Kooragang island, NSW	32.86109°S	151.73294° E	58.6	Male	0007E756A1	44575
2021	Litoria aurea	Kooragang island, NSW	32.86109°S	151.73294° E	51.1	Male	0007E7593D	44543
2021	Litoria aurea	Kooragang island, NSW	32.86109°S	151.73294° E	53.1	Male	0007E7593D	44544
2021	Litoria aurea	Kooragang island, NSW	32.86109°S	151.73294° E	54.4	Male	0007E7593D	44624
2022	Litoria aurea	Kooragang island, NSW	32.86109°S	151.73294° E	86.5	Female	0007E75954	44974
2021	Litoria aurea	Kooragang island, NSW	32.86109°S	151.73294° E	55.9	Male	0007E75971	44606
2021	Litoria aurea	Kooragang island, NSW	32.86109°S	151.73294° E	53.9	Male	0007E759BE	44512
2021	Litoria aurea	Kooragang island, NSW	32.86109°S	151.73294° E	58.5	Male	0007E759BE	44558
2021	Litoria aurea	Kooragang island, NSW	32.86109°S	151.73294° E	58.6	Male	0007E759BE	44589
2021	Litoria aurea	Kooragang island, NSW	32.86109°S	151.73294° E	52.7	Male	0007E759C1	44530
2021	Litoria aurea	Kooragang island, NSW	32.86109°S	151.73294° E	55.6	Male	0007E759C1	44546
2021	Litoria aurea	Kooragang island, NSW	32.86109°S	151.73294° E	57.8	Male	0007E759C1	44575
2021	Litoria aurea	Kooragang island, NSW	32.86109°S	151.73294° E	58.4	Male	0007E759C1	44608
2021	Litoria aurea	Kooragang island, NSW	32.86109°S	151.73294° E	58.6	Male	0007E759C1	44615
2023	Litoria aurea	Kooragang island, NSW	32.86109°S	151.73294° E	54	Male	0007E759CB	45204																			N
2021	Litoria aurea	Kooragang island, NSW	32.86109°S	151.73294° E	69.8	Female	0007E75A3F	44606
2021	Litoria aurea	Kooragang island, NSW	32.86109°S	151.73294° E	57.2	Male	0007E75A56	44486
2021	Litoria aurea	Kooragang island, NSW	32.86109°S	151.73294° E	58.5	Male	0007E75A56	44497
2021	Litoria aurea	Kooragang island, NSW	32.86109°S	151.73294° E	58.9	Male	0007E75A56	44505
2021	Litoria aurea	Kooragang island, NSW	32.86109°S	151.73294° E	61.5	Male	0007E75A56	44575
2022	Litoria aurea	Kooragang island, NSW	32.86109°S	151.73294° E	60.1	Male	0007E75A87	45000
2021	Litoria aurea	Kooragang island, NSW	32.86109°S	151.73294° E	56	Male	0007E75A9E	44615
2021	Litoria aurea	Kooragang island, NSW	32.86109°S	151.73294° E	56.5	Male	0007E75A9E	44593
2021	Litoria aurea	Kooragang island, NSW	32.86109°S	151.73294° E	60.01	Female	0007E75BAE	44589
2021	Litoria aurea	Kooragang island, NSW	32.86109°S	151.73294° E	55.6	Male	0007E75C49	44530
2021	Litoria aurea	Kooragang island, NSW	32.86109°S	151.73294° E	55.5	Male	0007E7640A	44545
2021	Litoria aurea	Kooragang island, NSW	32.86109°S	151.73294° E	53.4	Male	0007E76462	44545
2021	Litoria aurea	Kooragang island, NSW	32.86109°S	151.73294° E	55.3	Male	0007E76462	44603
2021	Litoria aurea	Kooragang island, NSW	32.86109°S	151.73294° E	65.75	Female	0007E766AD	44545
2021	Litoria aurea	Kooragang island, NSW	32.86109°S	151.73294° E	68.7	Female	0007E766AD	44608
2021	Litoria aurea	Kooragang island, NSW	32.86109°S	151.73294° E	57.8	Male	0007E76EA9	44573
2021	Litoria aurea	Kooragang island, NSW	32.86109°S	151.73294° E	59.6	Male	0007E76EA9	44616
2021	Litoria aurea	Kooragang island, NSW	32.86109°S	151.73294° E	60.4	Male	0007E76EA9	44607
2021	Litoria aurea	Kooragang island, NSW	32.86109°S	151.73294° E	60.9	Male	0007E76EA9	44602
2021	Litoria aurea	Kooragang island, NSW	32.86109°S	151.73294° E	61.3	Male	0007E76EA9	44478
2022	Litoria aurea	Kooragang island, NSW	32.86109°S	151.73294° E	69	Female	0007E77207	44935
2022	Litoria aurea	Kooragang island, NSW	32.86109°S	151.73294° E	66.9	Female	0007E772D2	44820
2021	Litoria aurea	Kooragang island, NSW	32.86109°S	151.73294° E	74.8	Female	0007E78A0B	44544
2021	Litoria aurea	Kooragang island, NSW	32.86109°S	151.73294° E	77.5	Female	0007E78A0B	44611
2021	Litoria aurea	Kooragang island, NSW	32.86109°S	151.73294° E	79.1	Female	0007E78A0B	44588
2022	Litoria aurea	Kooragang island, NSW	32.86109°S	151.73294° E	76.5	Female	0007E78A0B	44825
2022	Litoria aurea	Kooragang island, NSW	32.86109°S	151.73294° E	54.9	Male	0007E78A15	44830
2021	Litoria aurea	Kooragang island, NSW	32.86109°S	151.73294° E	54.8	Male	0007E78A8B	44477
2021	Litoria aurea	Kooragang island, NSW	32.86109°S	151.73294° E	55.4	Male	0007E78A8B	44505
2021	Litoria aurea	Kooragang island, NSW	32.86109°S	151.73294° E	67	Female	0007E78AA4	44608
2021	Litoria aurea	Kooragang island, NSW	32.86109°S	151.73294° E	68.2	Female	0007E78AAD	44532
2021	Litoria aurea	Kooragang island, NSW	32.86109°S	151.73294° E	56.7	Male	0007E78ABA	44594
2021	Litoria aurea	Kooragang island, NSW	32.86109°S	151.73294° E	58.5	Male	0007E78AEA	44638
2021	Litoria aurea	Kooragang island, NSW	32.86109°S	151.73294° E	59.3	Male	0007E78AEA	44575
2021	Litoria aurea	Kooragang island, NSW	32.86109°S	151.73294° E	59.7	Male	0007E78AEA	44653
2021	Litoria aurea	Kooragang island, NSW	32.86109°S	151.73294° E	66.47	Female	0007E78AF2	44562
2021	Litoria aurea	Kooragang island, NSW	32.86109°S	151.73294° E	69.5	Female	0007E78B07	44524
2021	Litoria aurea	Kooragang island, NSW	32.86109°S	151.73294° E	62.6	Female	0007E78B19	44582
2021	Litoria aurea	Kooragang island, NSW	32.86109°S	151.73294° E	54.5	Male	0007E78B1D	44543
2021	Litoria aurea	Kooragang island, NSW	32.86109°S	151.73294° E	59.8	Male	0007E78B22	44594
2021	Litoria aurea	Kooragang island, NSW	32.86109°S	151.73294° E	51.4	Male	0007E78B29	44523
2021	Litoria aurea	Kooragang island, NSW	32.86109°S	151.73294° E	59	Male	0007E78B66	44594
2021	Litoria aurea	Kooragang island, NSW	32.86109°S	151.73294° E	56.2	Male	0007E78B72	44642
2021	Litoria aurea	Kooragang island, NSW	32.86109°S	151.73294° E	56.8	Male	0007E78B72	44589
2021	Litoria aurea	Kooragang island, NSW	32.86109°S	151.73294° E	58	Male	0007E78B72	44575
2021	Litoria aurea	Kooragang island, NSW	32.86109°S	151.73294° E	59.5	Male	0007E78B72	44608
2021	Litoria aurea	Kooragang island, NSW	32.86109°S	151.73294° E	58.1	Male	0007E78B77	44540
2021	Litoria aurea	Kooragang island, NSW	32.86109°S	151.73294° E	58.1	Male	0007E78B77	44544
2021	Litoria aurea	Kooragang island, NSW	32.86109°S	151.73294° E	58.8	Male	0007E78B77	44533
2021	Litoria aurea	Kooragang island, NSW	32.86109°S	151.73294° E	62.5	Male	0007E78B77	44528
2021	Litoria aurea	Kooragang island, NSW	32.86109°S	151.73294° E	55.8	Male	0007E78E72	44615
2023	Litoria aurea	Kooragang island, NSW	32.86109°S	151.73294° E	72.9	Female	0007E78FE5	45274
2021	Litoria aurea	Kooragang island, NSW	32.86109°S	151.73294° E	53	Male	0007E7900D	44545
2021	Litoria aurea	Kooragang island, NSW	32.86109°S	151.73294° E	55.8	Male	0007E79014	44589
2021	Litoria aurea	Kooragang island, NSW	32.86109°S	151.73294° E	69	Female	0007E79022	44602
2021	Litoria aurea	Kooragang island, NSW	32.86109°S	151.73294° E	64.5	Female	0007E79030	44606
2022	Litoria aurea	Kooragang island, NSW	32.86109°S	151.73294° E	70.9	Female	0007E79030	44904
2023	Litoria aurea	Kooragang island, NSW	32.86109°S	151.73294° E	74.2	Female	0007E79030	45309
2021	Litoria aurea	Kooragang island, NSW	32.86109°S	151.73294° E	48.3	Male	0007E7903C	44575
2021	Litoria aurea	Kooragang island, NSW	32.86109°S	151.73294° E	54.2	Male	0007E79047	44545
2021	Litoria aurea	Kooragang island, NSW	32.86109°S	151.73294° E	59.5	Male	0007E7906F	44608
2021	Litoria aurea	Kooragang island, NSW	32.86109°S	151.73294° E	62	Male	0007E79075	44594
2021	Litoria aurea	Kooragang island, NSW	32.86109°S	151.73294° E	44.2	Male	0007E7908D	44601
2021	Litoria aurea	Kooragang island, NSW	32.86109°S	151.73294° E	60.8	Female	0007E790B1	44601
2021	Litoria aurea	Kooragang island, NSW	32.86109°S	151.73294° E	66	Female	0007E790B1	44600
2022	Litoria aurea	Kooragang island, NSW	32.86109°S	151.73294° E	47.3	Male	0007E790BE	45034
2023	Litoria aurea	Kooragang island, NSW	32.86109°S	151.73294° E	56.3	Male	0007E790BE	45212																			Y
2023	Litoria aurea	Kooragang island, NSW	32.86109°S	151.73294° E	58.5	Male	0007E790BE	45238																			Y
2021	Litoria aurea	Kooragang island, NSW	32.86109°S	151.73294° E	67.9	Male	0007E790C0	44599
2022	Litoria aurea	Kooragang island, NSW	32.86109°S	151.73294° E	70.1	Male	0007E790C0	45015
2022	Litoria aurea	Kooragang island, NSW	32.86109°S	151.73294° E	57.8	Male	0007E790EC	44914
2021	Litoria aurea	Kooragang island, NSW	32.86109°S	151.73294° E	66.5	Female	0007E79110	44600
2021	Litoria aurea	Kooragang island, NSW	32.86109°S	151.73294° E	68.8	Female	0007E79110	44602
2021	Litoria aurea	Kooragang island, NSW	32.86109°S	151.73294° E	57.8	Male	0007E79120	44587
2022	Litoria aurea	Kooragang island, NSW	32.86109°S	151.73294° E	60.1	Male	0007E79120	44894
2023	Litoria aurea	Kooragang island, NSW	32.86109°S	151.73294° E	75.6	Female	0007E79174	45306
2021	Litoria aurea	Kooragang island, NSW	32.86109°S	151.73294° E	58.8	Female	0007E79192	44603
2021	Litoria aurea	Kooragang island, NSW	32.86109°S	151.73294° E	59.1	Female	0007E79192	44617
2021	Litoria aurea	Kooragang island, NSW	32.86109°S	151.73294° E	61.7	Male	0007E79199	44603
2021	Litoria aurea	Kooragang island, NSW	32.86109°S	151.73294° E	60.1	Female	0007E791AF	44637
2021	Litoria aurea	Kooragang island, NSW	32.86109°S	151.73294° E	66.6	Female	0007E791C6	44606
2021	Litoria aurea	Kooragang island, NSW	32.86109°S	151.73294° E	54.5	Male	0007E791D2	44512
2021	Litoria aurea	Kooragang island, NSW	32.86109°S	151.73294° E	57.2	Male	0007E791D2	44631
2022	Litoria aurea	Kooragang island, NSW	32.86109°S	151.73294° E	58	Male	0007E791D2	44823
2021	Litoria aurea	Kooragang island, NSW	32.86109°S	151.73294° E	60.2	Female	0007E791EC	44512
2021	Litoria aurea	Kooragang island, NSW	32.86109°S	151.73294° E	71	Female	0007E791F5	44594
2021	Litoria aurea	Kooragang island, NSW	32.86109°S	151.73294° E	63.4	Female	0007E79206	44529
2021	Litoria aurea	Kooragang island, NSW	32.86109°S	151.73294° E	56.6	Male	0007E79208	44532
2022	Litoria aurea	Kooragang island, NSW	32.86109°S	151.73294° E	60	Male	0007E79208	44852
2022	Litoria aurea	Kooragang island, NSW	32.86109°S	151.73294° E	46.5	Male	0007E79263	45034
2023	Litoria aurea	Kooragang island, NSW	32.86109°S	151.73294° E	48.3	Male	0007E79263	45212																			Y
2023	Litoria aurea	Kooragang island, NSW	32.86109°S	151.73294° E	50.2	Male	0007E79263	45238																			Y
2023	Litoria aurea	Kooragang island, NSW	32.86109°S	151.73294° E	51.5	Male	0007E79263	45261																			Y
2023	Litoria aurea	Kooragang island, NSW	32.86109°S	151.73294° E	51.8	Male	0007E79263	45303																			Y
2021	Litoria aurea	Kooragang island, NSW	32.86109°S	151.73294° E	55.7	Male	0007E79284	44544
2021	Litoria aurea	Kooragang island, NSW	32.86109°S	151.73294° E	66.7	Female	0007E792A3	44525
2022	Litoria aurea	Kooragang island, NSW	32.86109°S	151.73294° E	75.4	Female	0007E792C6	44914
2021	Litoria aurea	Kooragang island, NSW	32.86109°S	151.73294° E	58.5	Male	0007E792DB	44533
2022	Litoria aurea	Kooragang island, NSW	32.86109°S	151.73294° E	55.5	Male	0007E792DB	44953
2022	Litoria aurea	Kooragang island, NSW	32.86109°S	151.73294° E	57.8	Male	0007E792DB	44897
2021	Litoria aurea	Kooragang island, NSW	32.86109°S	151.73294° E	52.4	Male	0007E7931F	44525
2021	Litoria aurea	Kooragang island, NSW	32.86109°S	151.73294° E	58.3	Male	0007E7931F	44637
2021	Litoria aurea	Kooragang island, NSW	32.86109°S	151.73294° E	61.1	Male	0007E7931F	44670
2021	Litoria aurea	Kooragang island, NSW	32.86109°S	151.73294° E	59.5	Female	0007E79364	44512
2021	Litoria aurea	Kooragang island, NSW	32.86109°S	151.73294° E	64	Female	0007E79364	44519
2021	Litoria aurea	Kooragang island, NSW	32.86109°S	151.73294° E	56.2	Male	0007E7936C	44603
2022	Litoria aurea	Kooragang island, NSW	32.86109°S	151.73294° E	68.4	Female	0007E79384	44965
2022	Litoria aurea	Kooragang island, NSW	32.86109°S	151.73294° E	65	Male	0007E79384	45000
2021	Litoria aurea	Kooragang island, NSW	32.86109°S	151.73294° E	50.1	Male	0007E79388	44624
2021	Litoria aurea	Kooragang island, NSW	32.86109°S	151.73294° E	53	Male	0007E79388	44603
2021	Litoria aurea	Kooragang island, NSW	32.86109°S	151.73294° E	70	Female	0007E793A5	44532
2021	Litoria aurea	Kooragang island, NSW	32.86109°S	151.73294° E	53.5	Male	0007E793B7	44592
2021	Litoria aurea	Kooragang island, NSW	32.86109°S	151.73294° E	63.8	Female	0007E793B9	44593
2022	Litoria aurea	Kooragang island, NSW	32.86109°S	151.73294° E	71.1	Female	0007E793CC	44914
2023	Litoria aurea	Kooragang island, NSW	32.86109°S	151.73294° E	76.3	Female	0007E793CC	45261																			Y
2023	Litoria aurea	Kooragang island, NSW	32.86109°S	151.73294° E	76.5	Female	0007E793CC	45238																			Y
2021	Litoria aurea	Kooragang island, NSW	32.86109°S	151.73294° E	60	Female	0007E79405	44631
2021	Litoria aurea	Kooragang island, NSW	32.86109°S	151.73294° E	60.8	Female	0007E79405	44653
2021	Litoria aurea	Kooragang island, NSW	32.86109°S	151.73294° E	61.7	Female	0007E79405	44602
2021	Litoria aurea	Kooragang island, NSW	32.86109°S	151.73294° E	61.3	Female	0007E7940E	44600
2021	Litoria aurea	Kooragang island, NSW	32.86109°S	151.73294° E	59.5	Male	0007E79412	44528
2021	Litoria aurea	Kooragang island, NSW	32.86109°S	151.73294° E	59.1	Female	0007E7942A	44593
2021	Litoria aurea	Kooragang island, NSW	32.86109°S	151.73294° E	62.6	Female	0007E79432	44486
2021	Litoria aurea	Kooragang island, NSW	32.86109°S	151.73294° E	66.6	Female	0007E7945F	44528
2021	Litoria aurea	Kooragang island, NSW	32.86109°S	151.73294° E	56.6	Male	0007E7947A	44575
2021	Litoria aurea	Kooragang island, NSW	32.86109°S	151.73294° E	59.9	Male	0007E7947A	44608
2021	Litoria aurea	Kooragang island, NSW	32.86109°S	151.73294° E	62.1	Male	0007E7947A	44637
2022	Litoria aurea	Kooragang island, NSW	32.86109°S	151.73294° E	50.2	Male	0007E7948D	45007
2021	Litoria aurea	Kooragang island, NSW	32.86109°S	151.73294° E	56	Male	0007E79496	44599
2021	Litoria aurea	Kooragang island, NSW	32.86109°S	151.73294° E	64.1	Female	0007E7949C	44607
2022	Litoria aurea	Kooragang island, NSW	32.86109°S	151.73294° E	67.2	Female	0007E79510	44942
2021	Litoria aurea	Kooragang island, NSW	32.86109°S	151.73294° E	55.2	Male	0007E7951A	44602
2021	Litoria aurea	Kooragang island, NSW	32.86109°S	151.73294° E	56.1	Male	0007E7951A	44600
2021	Litoria aurea	Kooragang island, NSW	32.86109°S	151.73294° E	56.7	Male	0007E7951A	44601
2021	Litoria aurea	Kooragang island, NSW	32.86109°S	151.73294° E	59.2	Female	0007E7951B	44544
2021	Litoria aurea	Kooragang island, NSW	32.86109°S	151.73294° E	63	Female	0007E7951B	44582
2022	Litoria aurea	Kooragang island, NSW	32.86109°S	151.73294° E	69.9	Female	0007E7951B	44999
2021	Litoria aurea	Kooragang island, NSW	32.86109°S	151.73294° E	56.4	Male	0007E7951F	44575
2021	Litoria aurea	Kooragang island, NSW	32.86109°S	151.73294° E	59.5	Female	0007E79560	44545
2021	Litoria aurea	Kooragang island, NSW	32.86109°S	151.73294° E	61	Female	0007E7956D	44533
2021	Litoria aurea	Kooragang island, NSW	32.86109°S	151.73294° E	50.47	Male	0007E7958D	44531
2023	Litoria aurea	Kooragang island, NSW	32.86109°S	151.73294° E	58	Male	0007E79593	45273
2021	Litoria aurea	Kooragang island, NSW	32.86109°S	151.73294° E	66.34	Female	0007E795AB	44679
2021	Litoria aurea	Kooragang island, NSW	32.86109°S	151.73294° E	57.4	Male	0007E795B6	44641
2021	Litoria aurea	Kooragang island, NSW	32.86109°S	151.73294° E	62.2	Female	0007E795B9	44602
2021	Litoria aurea	Kooragang island, NSW	32.86109°S	151.73294° E	63.6	Female	0007E795B9	44601
2021	Litoria aurea	Kooragang island, NSW	32.86109°S	151.73294° E	64.4	Female	0007E795B9	44600
2021	Litoria aurea	Kooragang island, NSW	32.86109°S	151.73294° E	71	Female	0007E795FB	44594
2023	Litoria aurea	Kooragang island, NSW	32.86109°S	151.73294° E	61.5	Male	0007E79618	45273
2021	Litoria aurea	Kooragang island, NSW	32.86109°S	151.73294° E	57.1	Male	0007E79623	44575
2022	Litoria aurea	Kooragang island, NSW	32.86109°S	151.73294° E	57.6	Male	0007E79623	44825
2021	Litoria aurea	Kooragang island, NSW	32.86109°S	151.73294° E	52.5	Male	0007E7962B	44582
2021	Litoria aurea	Kooragang island, NSW	32.86109°S	151.73294° E	62.3	Male	0007E7962E	44603
2021	Litoria aurea	Kooragang island, NSW	32.86109°S	151.73294° E	53.6	Female	0007E79632	44601
2021	Litoria aurea	Kooragang island, NSW	32.86109°S	151.73294° E	70	Female	0007E79645	44594
2021	Litoria aurea	Kooragang island, NSW	32.86109°S	151.73294° E	55.5	Male	0007E7965C	44543
2021	Litoria aurea	Kooragang island, NSW	32.86109°S	151.73294° E	57.7	Male	0007E7965C	44544
2022	Litoria aurea	Kooragang island, NSW	32.86109°S	151.73294° E	63.3	Male	0007E79670	44886
2023	Litoria aurea	Kooragang island, NSW	32.86109°S	151.73294° E	48	Male	0007E7967F	45183																			X
2021	Litoria aurea	Kooragang island, NSW	32.86109°S	151.73294° E	56.6	Male	0007E79683	44608
2021	Litoria aurea	Kooragang island, NSW	32.86109°S	151.73294° E	49.5	Male	0007E7971B	44599
2021	Litoria aurea	Kooragang island, NSW	32.86109°S	151.73294° E	51.2	Male	0007E79725	44592
2021	Litoria aurea	Kooragang island, NSW	32.86109°S	151.73294° E	51.27	Male	0007E79725	44533
2021	Litoria aurea	Kooragang island, NSW	32.86109°S	151.73294° E	51.5	Male	0007E79736	44532
2021	Litoria aurea	Kooragang island, NSW	32.86109°S	151.73294° E	54.8	Male	0007E79736	44606
2021	Litoria aurea	Kooragang island, NSW	32.86109°S	151.73294° E	54.9	Male	0007E79768	44593
2021	Litoria aurea	Kooragang island, NSW	32.86109°S	151.73294° E	62.9	Female	0007E79786	44530
2021	Litoria aurea	Kooragang island, NSW	32.86109°S	151.73294° E	69.5	Female	0007E7979B	44600
2021	Litoria aurea	Kooragang island, NSW	32.86109°S	151.73294° E	71.6	Female	0007E7979B	44601
2021	Litoria aurea	Kooragang island, NSW	32.86109°S	151.73294° E	68.2	Female	0007E797AB	44655
2021	Litoria aurea	Kooragang island, NSW	32.86109°S	151.73294° E	69	Female	0007E797AB	44600
2021	Litoria aurea	Kooragang island, NSW	32.86109°S	151.73294° E	69.8	Female	0007E797AE	44595
2021	Litoria aurea	Kooragang island, NSW	32.86109°S	151.73294° E	60.6	Male	0007E797CA	44606
2021	Litoria aurea	Kooragang island, NSW	32.86109°S	151.73294° E	63.8	Male	0007E797D9	44637
2021	Litoria aurea	Kooragang island, NSW	32.86109°S	151.73294° E	65.8	Female	0007E797DC	44477
2022	Litoria aurea	Kooragang island, NSW	32.86109°S	151.73294° E	62.6	Female	0007E79801	44974
2021	Litoria aurea	Kooragang island, NSW	32.86109°S	151.73294° E	55.7	Male	0007E7981B	44599
2021	Litoria aurea	Kooragang island, NSW	32.86109°S	151.73294° E	60.8	Female	0007E79820	44679
2021	Litoria aurea	Kooragang island, NSW	32.86109°S	151.73294° E	57.4	Male	0007E7982C	44594
2021	Litoria aurea	Kooragang island, NSW	32.86109°S	151.73294° E	55.1	Male	0007E79839	44641
2021	Litoria aurea	Kooragang island, NSW	32.86109°S	151.73294° E	51.4	Male	0007E7984E	44505
2022	Litoria aurea	Kooragang island, NSW	32.86109°S	151.73294° E	61.5	Male	0007E7985F	44943
2021	Litoria aurea	Kooragang island, NSW	32.86109°S	151.73294° E	65.7	Female	0007E79862	44575
2021	Litoria aurea	Kooragang island, NSW	32.86109°S	151.73294° E	65.6	Female	0007E79878	44589
2021	Litoria aurea	Kooragang island, NSW	32.86109°S	151.73294° E	68.9	Female	0007E79878	44617
2021	Litoria aurea	Kooragang island, NSW	32.86109°S	151.73294° E	51.9	Male	0007E79891	44543
2021	Litoria aurea	Kooragang island, NSW	32.86109°S	151.73294° E	55.1	Male	0007E79891	44544
2021	Litoria aurea	Kooragang island, NSW	32.86109°S	151.73294° E	57.3	Male	0007E79891	44582
2022	Litoria aurea	Kooragang island, NSW	32.86109°S	151.73294° E	50	Male	0007E798D7	45034
2021	Litoria aurea	Kooragang island, NSW	32.86109°S	151.73294° E	54.3	Male	0007E798E4	44602
2021	Litoria aurea	Kooragang island, NSW	32.86109°S	151.73294° E	55	Male	0007E798E4	44600
2021	Litoria aurea	Kooragang island, NSW	32.86109°S	151.73294° E	55.5	Male	0007E798E4	44601
2021	Litoria aurea	Kooragang island, NSW	32.86109°S	151.73294° E	57.1	Male	0007E798EC	44601
2021	Litoria aurea	Kooragang island, NSW	32.86109°S	151.73294° E	58.8	Male	0007E798EC	44603
2021	Litoria aurea	Kooragang island, NSW	32.86109°S	151.73294° E	59.7	Male	0007E798EC	44602
2022	Litoria aurea	Kooragang island, NSW	32.86109°S	151.73294° E	56.3	Male	0007E798ED	44943
2021	Litoria aurea	Kooragang island, NSW	32.86109°S	151.73294° E	67.3	Female	0007E7990A	44637
2021	Litoria aurea	Kooragang island, NSW	32.86109°S	151.73294° E	55.2	Male	0007E79926	44525
2021	Litoria aurea	Kooragang island, NSW	32.86109°S	151.73294° E	56.2	Male	0007E79926	44649
2021	Litoria aurea	Kooragang island, NSW	32.86109°S	151.73294° E	56.7	Male	0007E79926	44615
2021	Litoria aurea	Kooragang island, NSW	32.86109°S	151.73294° E	59.5	Male	0007E79926	44637
2021	Litoria aurea	Kooragang island, NSW	32.86109°S	151.73294° E	56.6	Male	0007E7992E	44638
2021	Litoria aurea	Kooragang island, NSW	32.86109°S	151.73294° E	57.1	Male	0007E7992E	44653
2021	Litoria aurea	Kooragang island, NSW	32.86109°S	151.73294° E	58.5	Male	0007E7993A	44606
2021	Litoria aurea	Kooragang island, NSW	32.86109°S	151.73294° E	56.8	Male	0007E79946	44558
2021	Litoria aurea	Kooragang island, NSW	32.86109°S	151.73294° E	58.4	Male	0007E79946	44638
2021	Litoria aurea	Kooragang island, NSW	32.86109°S	151.73294° E	59.3	Male	0007E79946	44575
2021	Litoria aurea	Kooragang island, NSW	32.86109°S	151.73294° E	59.3	Male	0007E79946	44659
2021	Litoria aurea	Kooragang island, NSW	32.86109°S	151.73294° E	60.9	Male	0007E79946	44645
2021	Litoria aurea	Kooragang island, NSW	32.86109°S	151.73294° E	54.1	Male	0007E79951	44477
2022	Litoria aurea	Kooragang island, NSW	32.86109°S	151.73294° E	63.2	Female	0007E7996A	45000
2022	Litoria aurea	Kooragang island, NSW	32.86109°S	151.73294° E	64	Female	0007E7996A	45035
2023	Litoria aurea	Kooragang island, NSW	32.86109°S	151.73294° E	66.2	Female	0007E7996A	45253																			Y
2023	Litoria aurea	Kooragang island, NSW	32.86109°S	151.73294° E	68.1	Female	0007E7996A	45219																			Y
2021	Litoria aurea	Kooragang island, NSW	32.86109°S	151.73294° E	50.5	Male	0007E79978	44608
2021	Litoria aurea	Kooragang island, NSW	32.86109°S	151.73294° E	56	Male	0007E79978	44649
2021	Litoria aurea	Kooragang island, NSW	32.86109°S	151.73294° E	56.3	Male	0007E79978	44637
2021	Litoria aurea	Kooragang island, NSW	32.86109°S	151.73294° E	57.8	Male	0007E79978	44642
2021	Litoria aurea	Kooragang island, NSW	32.86109°S	151.73294° E	63	Male	0007E7998F	44600
2021	Litoria aurea	Kooragang island, NSW	32.86109°S	151.73294° E	55.4	Male	0007E79992	44532
2021	Litoria aurea	Kooragang island, NSW	32.86109°S	151.73294° E	55.2	Male	0007E79999	44525
2021	Litoria aurea	Kooragang island, NSW	32.86109°S	151.73294° E	70.5	Female	0007E7999A	44608
2021	Litoria aurea	Kooragang island, NSW	32.86109°S	151.73294° E	51.5	Male	0007E799A2	44544
2021	Litoria aurea	Kooragang island, NSW	32.86109°S	151.73294° E	52.1	Male	0007E799A2	44533
2021	Litoria aurea	Kooragang island, NSW	32.86109°S	151.73294° E	64	Female	0007E799B2	44512
2021	Litoria aurea	Kooragang island, NSW	32.86109°S	151.73294° E	64.4	Female	0007E799D9	44513
2021	Litoria aurea	Kooragang island, NSW	32.86109°S	151.73294° E	51.5	Male	0007E799E2	44582
2021	Litoria aurea	Kooragang island, NSW	32.86109°S	151.73294° E	52.2	Male	0007E799E2	44589
2021	Litoria aurea	Kooragang island, NSW	32.86109°S	151.73294° E	55.2	Male	0007E79A00	44524
2021	Litoria aurea	Kooragang island, NSW	32.86109°S	151.73294° E	60.7	Female	0007E79A39	44544
2021	Litoria aurea	Kooragang island, NSW	32.86109°S	151.73294° E	57.1	Male	0007E79A53	44601
2021	Litoria aurea	Kooragang island, NSW	32.86109°S	151.73294° E	58	Male	0007E79A53	44530
2021	Litoria aurea	Kooragang island, NSW	32.86109°S	151.73294° E	68.3	Female	0007E79A5C	44631
2021	Litoria aurea	Kooragang island, NSW	32.86109°S	151.73294° E	71.9	Female	0007E79A5C	44679
2021	Litoria aurea	Kooragang island, NSW	32.86109°S	151.73294° E	72.7	Female	0007E79A5C	44645
2021	Litoria aurea	Kooragang island, NSW	32.86109°S	151.73294° E	63	Female	0007E79A5F	44600
2021	Litoria aurea	Kooragang island, NSW	32.86109°S	151.73294° E	66.3	Female	0007E79A5F	44601
2022	Litoria aurea	Kooragang island, NSW	32.86109°S	151.73294° E	62.8	Female	0007E79A5F	44894
2021	Litoria aurea	Kooragang island, NSW	32.86109°S	151.73294° E	61.1	Male	0007E79A65	44616
2021	Litoria aurea	Kooragang island, NSW	32.86109°S	151.73294° E	61.9	Male	0007E79A65	44524
2021	Litoria aurea	Kooragang island, NSW	32.86109°S	151.73294° E	55.2	Male	0007E79A71	44603
2021	Litoria aurea	Kooragang island, NSW	32.86109°S	151.73294° E	55.4	Male	0007E79A71	44544
2021	Litoria aurea	Kooragang island, NSW	32.86109°S	151.73294° E	52.3	Male	0007E79A97	44533
2021	Litoria aurea	Kooragang island, NSW	32.86109°S	151.73294° E	56.3	Male	0007E79A97	44582
2021	Litoria aurea	Kooragang island, NSW	32.86109°S	151.73294° E	57	Male	0007E79A97	44558
2023	Litoria aurea	Kooragang island, NSW	32.86109°S	151.73294° E	63.7	Male	0007E79ABE	45182																			X
2021	Litoria aurea	Kooragang island, NSW	32.86109°S	151.73294° E	56.1	Female	0007E79AC0	44544
2021	Litoria aurea	Kooragang island, NSW	32.86109°S	151.73294° E	62.5	Female	0007E79AC0	44543
2021	Litoria aurea	Kooragang island, NSW	32.86109°S	151.73294° E	46.6	Male	0007E79AC6	44601
2022	Litoria aurea	Kooragang island, NSW	32.86109°S	151.73294° E	55.7	Male	0007E79AC6	44937
2021	Litoria aurea	Kooragang island, NSW	32.86109°S	151.73294° E	59.1	Male	0007E79AED	44546
2022	Litoria aurea	Kooragang island, NSW	32.86109°S	151.73294° E	58.7	Male	0007E79AED	44931
2021	Litoria aurea	Kooragang island, NSW	32.86109°S	151.73294° E	55.4	Male	0007E79AF9	44594
2021	Litoria aurea	Kooragang island, NSW	32.86109°S	151.73294° E	66.4	Female	0007E79B00	44524
2021	Litoria aurea	Kooragang island, NSW	32.86109°S	151.73294° E	67.1	Female	0007E79B02	44643
2021	Litoria aurea	Kooragang island, NSW	32.86109°S	151.73294° E	60.7	Female	0007E79B0E	44566
2021	Litoria aurea	Kooragang island, NSW	32.86109°S	151.73294° E	67.7	Female	0007E79B0E	44558
2021	Litoria aurea	Kooragang island, NSW	32.86109°S	151.73294° E	61.1	Female	0007E79B15	44600
2021	Litoria aurea	Kooragang island, NSW	32.86109°S	151.73294° E	62.4	Female	0007E79B15	44602
2021	Litoria aurea	Kooragang island, NSW	32.86109°S	151.73294° E	65.2	Female	0007E79B15	44601
2021	Litoria aurea	Kooragang island, NSW	32.86109°S	151.73294° E	54.8	Male	0007E79B29	44589
2023	Litoria aurea	Kooragang island, NSW	32.86109°S	151.73294° E	58.3	Male	0007E79B29	45273																			Y
2023	Litoria aurea	Kooragang island, NSW	32.86109°S	151.73294° E	58.9	Male	0007E79B29	45253																			Y
2023	Litoria aurea	Kooragang island, NSW	32.86109°S	151.73294° E	59.5	Male	0007E79B29	45237																			Y
2023	Litoria aurea	Kooragang island, NSW	32.86109°S	151.73294° E	60	Male	0007E79B29	45204																			Y
2023	Litoria aurea	Kooragang island, NSW	32.86109°S	151.73294° E	60.5	Male	0007E79B29	45302																			Y
2021	Litoria aurea	Kooragang island, NSW	32.86109°S	151.73294° E	56.5	Male	0007E79B3F	44601
2021	Litoria aurea	Kooragang island, NSW	32.86109°S	151.73294° E	63.6	Female	0007E79B62	44615
2021	Litoria aurea	Kooragang island, NSW	32.86109°S	151.73294° E	64.2	Female	0007E79B62	44601
2021	Litoria aurea	Kooragang island, NSW	32.86109°S	151.73294° E	64.5	Female	0007E79B62	44608
2021	Litoria aurea	Kooragang island, NSW	32.86109°S	151.73294° E	66.5	Female	0007E79B62	44575
2021	Litoria aurea	Kooragang island, NSW	32.86109°S	151.73294° E	71.9	Female	0007E79B62	44637
2021	Litoria aurea	Kooragang island, NSW	32.86109°S	151.73294° E	61.7	Female	0007E79B65	44512
2021	Litoria aurea	Kooragang island, NSW	32.86109°S	151.73294° E	58.5	Male	0007E79B7D	44528
2021	Litoria aurea	Kooragang island, NSW	32.86109°S	151.73294° E	68.3	Male	0007E79B7D	44533
2021	Litoria aurea	Kooragang island, NSW	32.86109°S	151.73294° E	56.8	Female	0007E79B90	44602
2021	Litoria aurea	Kooragang island, NSW	32.86109°S	151.73294° E	52.19	Male	0007E79BA7	44606
2021	Litoria aurea	Kooragang island, NSW	32.86109°S	151.73294° E	53.87	Male	0007E79BD7	44529
2021	Litoria aurea	Kooragang island, NSW	32.86109°S	151.73294° E	61.9	Female	0007E79BD9	44608
2021	Litoria aurea	Kooragang island, NSW	32.86109°S	151.73294° E	57.2	Male	0007E79BF7	44603
2021	Litoria aurea	Kooragang island, NSW	32.86109°S	151.73294° E	53.6	Female	0007E79C02	44599
2022	Litoria aurea	Kooragang island, NSW	32.86109°S	151.73294° E	59.2	Female	0007E79C02	44851
2022	Litoria aurea	Kooragang island, NSW	32.86109°S	151.73294° E	60.8	Female	0007E79C02	44935
2022	Litoria aurea	Kooragang island, NSW	32.86109°S	151.73294° E	52.1	Male	0007e79c11	44965
2021	Litoria aurea	Kooragang island, NSW	32.86109°S	151.73294° E	59.5	Male	0007E79C21	44562
2021	Litoria aurea	Kooragang island, NSW	32.86109°S	151.73294° E	63.3	Female	0007E79C25	44593
2021	Litoria aurea	Kooragang island, NSW	32.86109°S	151.73294° E	68.9	Female	0007E79C29	44574
2022	Litoria aurea	Kooragang island, NSW	32.86109°S	151.73294° E	76	Female	0007E79C29	44847
2021	Litoria aurea	Kooragang island, NSW	32.86109°S	151.73294° E	62.2	Male	0007E79C43	44575
2021	Litoria aurea	Kooragang island, NSW	32.86109°S	151.73294° E	63.4	Female	0007E79C45	44574
2021	Litoria aurea	Kooragang island, NSW	32.86109°S	151.73294° E	58.7	Male	0007E79C63	44608
2021	Litoria aurea	Kooragang island, NSW	32.86109°S	151.73294° E	57.3	Female	0007E79C8C	44593
2021	Litoria aurea	Kooragang island, NSW	32.86109°S	151.73294° E	57.4	Female	0007E79C8C	44545
2021	Litoria aurea	Kooragang island, NSW	32.86109°S	151.73294° E	60.8	Female	0007E79C8C	44558
2021	Litoria aurea	Kooragang island, NSW	32.86109°S	151.73294° E	63.8	Female	0007E79C92	44601
2021	Litoria aurea	Kooragang island, NSW	32.86109°S	151.73294° E	65.8	Female	0007E79C92	44602
2021	Litoria aurea	Kooragang island, NSW	32.86109°S	151.73294° E	65.9	Female	0007E79C92	44600
2022	Litoria aurea	Kooragang island, NSW	32.86109°S	151.73294° E	62.3	Female	0007E79C92	44824
2022	Litoria aurea	Kooragang island, NSW	32.86109°S	151.73294° E	68	Female	0007E79C92	44951
2021	Litoria aurea	Kooragang island, NSW	32.86109°S	151.73294° E	52	Male	0007E79CBD	44644
2021	Litoria aurea	Kooragang island, NSW	32.86109°S	151.73294° E	55.3	Male	0007E79CCF	44512
2021	Litoria aurea	Kooragang island, NSW	32.86109°S	151.73294° E	57.8	Male	0007E79CCF	44624
2021	Litoria aurea	Kooragang island, NSW	32.86109°S	151.73294° E	62	Female	0007E79CD5	44606
2021	Litoria aurea	Kooragang island, NSW	32.86109°S	151.73294° E	59.04	Male	0007E79CE5	44529
2021	Litoria aurea	Kooragang island, NSW	32.86109°S	151.73294° E	56.9	Male	0007E79D00	44546
2021	Litoria aurea	Kooragang island, NSW	32.86109°S	151.73294° E	57.5	Male	0007E79D12	44599
2023	Litoria aurea	Kooragang island, NSW	32.86109°S	151.73294° E	58.9	Female	0007E79D21	45182																			X
2023	Litoria aurea	Kooragang island, NSW	32.86109°S	151.73294° E	60.5	Female	0007E79D21	45237																			Y
2023	Litoria aurea	Kooragang island, NSW	32.86109°S	151.73294° E	60.5	Male	0007E79D21	45219																			Y
2022	Litoria aurea	Kooragang island, NSW	32.86109°S	151.73294° E	56.7	Male	0007E79D25	44914
2021	Litoria aurea	Kooragang island, NSW	32.86109°S	151.73294° E	54.1	Male	0007E79D26	44593
2023	Litoria aurea	Kooragang island, NSW	32.86109°S	151.73294° E	50.2	Male	0007E79D6A	45271
2023	Litoria aurea	Kooragang island, NSW	32.86109°S	151.73294° E	74	Female	0007E79D75	45273
2023	Litoria aurea	Kooragang island, NSW	32.86109°S	151.73294° E	72.4	Female	0007E79D96	45306
2021	Litoria aurea	Kooragang island, NSW	32.86109°S	151.73294° E	50.1	Male	0007E79D9B	44519
2021	Litoria aurea	Kooragang island, NSW	32.86109°S	151.73294° E	53.8	Male	0007E79D9B	44545
2021	Litoria aurea	Kooragang island, NSW	32.86109°S	151.73294° E	53.3	Male	0007E79DA5	44532
2021	Litoria aurea	Kooragang island, NSW	32.86109°S	151.73294° E	64.8	Female	0007E79DAA	44637
2021	Litoria aurea	Kooragang island, NSW	32.86109°S	151.73294° E	64.1	Female	0007E79DE3	44531
2021	Litoria aurea	Kooragang island, NSW	32.86109°S	151.73294° E	58.6	Female	0007E79E08	44599
2021	Litoria aurea	Kooragang island, NSW	32.86109°S	151.73294° E	61	Female	0007E79E08	44600
2021	Litoria aurea	Kooragang island, NSW	32.86109°S	151.73294° E	61.3	Female	0007E79E08	44601
2022	Litoria aurea	Kooragang island, NSW	32.86109°S	151.73294° E	62	Female	0007E79E08	44935
2023	Litoria aurea	Kooragang island, NSW	32.86109°S	151.73294° E	58.5	Female	0007E79E30	45237																			Y
2021	Litoria aurea	Kooragang island, NSW	32.86109°S	151.73294° E	62.3	Female	0007E79E40	44601
2022	Litoria aurea	Kooragang island, NSW	32.86109°S	151.73294° E	64.6	Female	0007E79E40	44872
2022	Litoria aurea	Kooragang island, NSW	32.86109°S	151.73294° E	65.1	Female	0007E79E40	44873
2021	Litoria aurea	Kooragang island, NSW	32.86109°S	151.73294° E	55.6	Male	0007E79E54	44545
2021	Litoria aurea	Kooragang island, NSW	32.86109°S	151.73294° E	54	Female	0007E79E5A	44599
2021	Litoria aurea	Kooragang island, NSW	32.86109°S	151.73294° E	55.7	Female	0007E79E5A	44600
2021	Litoria aurea	Kooragang island, NSW	32.86109°S	151.73294° E	60.5	Female	0007E79E5A	44641
2021	Litoria aurea	Kooragang island, NSW	32.86109°S	151.73294° E	59.2	Male	0007E79E65	44606
2023	Litoria aurea	Kooragang island, NSW	32.86109°S	151.73294° E	70	Female	0007E79E6D	45273
2021	Litoria aurea	Kooragang island, NSW	32.86109°S	151.73294° E	52.8	Male	0007E79E8A	44477
2021	Litoria aurea	Kooragang island, NSW	32.86109°S	151.73294° E	64.8	Female	0007E79E9C	44530
2022	Litoria aurea	Kooragang island, NSW	32.86109°S	151.73294° E	70	Female	0007E79E9C	44935
2022	Litoria aurea	Kooragang island, NSW	32.86109°S	151.73294° E	62.1	Female	0007E79EA7	45035
2022	Litoria aurea	Kooragang island, NSW	32.86109°S	151.73294° E	50.9	Female	0007E79EA9	44914
2022	Litoria aurea	Kooragang island, NSW	32.86109°S	151.73294° E	63.2	Male	0007E79EA9	45000
2021	Litoria aurea	Kooragang island, NSW	32.86109°S	151.73294° E	61.6	Female	0007E79EB8	44592
2021	Litoria aurea	Kooragang island, NSW	32.86109°S	151.73294° E	65.5	Female	0007E79EB8	44610
2021	Litoria aurea	Kooragang island, NSW	32.86109°S	151.73294° E	60	Female	0007E79ED9	44477
2021	Litoria aurea	Kooragang island, NSW	32.86109°S	151.73294° E	65.6	Female	0007E79EF4	44545
2021	Litoria aurea	Kooragang island, NSW	32.86109°S	151.73294° E	69.6	Female	0007E79F06	44679
2021	Litoria aurea	Kooragang island, NSW	32.86109°S	151.73294° E	63.7	Female	0007E79F0C	44512
2022	Litoria aurea	Kooragang island, NSW	32.86109°S	151.73294° E	42.9	Male	0007E79F13	45001
2023	Litoria aurea	Kooragang island, NSW	32.86109°S	151.73294° E	56.5	Male	0007E79F4D	45182																			X
2021	Litoria aurea	Kooragang island, NSW	32.86109°S	151.73294° E	64.8	Female	0007E79F5A	44599
2021	Litoria aurea	Kooragang island, NSW	32.86109°S	151.73294° E	62.1	Female	0007E79F83	44544
2021	Litoria aurea	Kooragang island, NSW	32.86109°S	151.73294° E	72.4	Female	0007E79F83	44617
2021	Litoria aurea	Kooragang island, NSW	32.86109°S	151.73294° E	55.2	Male	0007E79F97	44486
2021	Litoria aurea	Kooragang island, NSW	32.86109°S	151.73294° E	58	Male	0007E79F97	44544
2021	Litoria aurea	Kooragang island, NSW	32.86109°S	151.73294° E	59.6	Male	0007E79F97	44653
2021	Litoria aurea	Kooragang island, NSW	32.86109°S	151.73294° E	52.8	Male	0007E79F9E	44530
2021	Litoria aurea	Kooragang island, NSW	32.86109°S	151.73294° E	70.74	Female	0007E79FCB	44531
2021	Litoria aurea	Kooragang island, NSW	32.86109°S	151.73294° E	66.3	Female	0007E79FCD	44525
2023	Litoria aurea	Kooragang island, NSW	32.86109°S	151.73294° E	65.7	Female	0007E79FCD	45219																			Y
2023	Litoria aurea	Kooragang island, NSW	32.86109°S	151.73294° E	66.3	Female	0007E79FCD	45273																			Y
2021	Litoria aurea	Kooragang island, NSW	32.86109°S	151.73294° E	60.8	Female	0007E79FE9	44589
2021	Litoria aurea	Kooragang island, NSW	32.86109°S	151.73294° E	62.9	Female	0007E79FF2	44606
2021	Litoria aurea	Kooragang island, NSW	32.86109°S	151.73294° E	55	Male	0007E7A00B	44603
2021	Litoria aurea	Kooragang island, NSW	32.86109°S	151.73294° E	48.9	Male	0007E7A014	44641
2022	Litoria aurea	Kooragang island, NSW	32.86109°S	151.73294° E	53.7	Male	0007E7A014	44858
2023	Litoria aurea	Kooragang island, NSW	32.86109°S	151.73294° E	53.8	Male	0007E7A018	45306
2021	Litoria aurea	Kooragang island, NSW	32.86109°S	151.73294° E	63.6	Female	0007E7A01F	44593
2021	Litoria aurea	Kooragang island, NSW	32.86109°S	151.73294° E	40.5	Male	0007E7A029	44589
2021	Litoria aurea	Kooragang island, NSW	32.86109°S	151.73294° E	50.9	Male	0007E7A029	44608
2021	Litoria aurea	Kooragang island, NSW	32.86109°S	151.73294° E	57.3	Male	0007E7A029	44662
2021	Litoria aurea	Kooragang island, NSW	32.86109°S	151.73294° E	55.4	Male	0007E7A038	44486
2021	Litoria aurea	Kooragang island, NSW	32.86109°S	151.73294° E	54.6	Male	0007E7A03E	44601
2021	Litoria aurea	Kooragang island, NSW	32.86109°S	151.73294° E	54.7	Male	0007E7A03E	44602
2021	Litoria aurea	Kooragang island, NSW	32.86109°S	151.73294° E	52.1	Male	0007E7A055	44599
2021	Litoria aurea	Kooragang island, NSW	32.86109°S	151.73294° E	55.8	Male	0007E7A055	44575
2021	Litoria aurea	Kooragang island, NSW	32.86109°S	151.73294° E	56.2	Male	0007E7A055	44615
2021	Litoria aurea	Kooragang island, NSW	32.86109°S	151.73294° E	56.1	Male	0007E7A065	44593
2021	Litoria aurea	Kooragang island, NSW	32.86109°S	151.73294° E	57.7	Female	0007E7A066	44638
2021	Litoria aurea	Kooragang island, NSW	32.86109°S	151.73294° E	63.1	Female	0007E7A066	44679
2021	Litoria aurea	Kooragang island, NSW	32.86109°S	151.73294° E	74.1	Female	0007E7A084	44544
2021	Litoria aurea	Kooragang island, NSW	32.86109°S	151.73294° E	79.5	Female	0007E7A084	44588
2021	Litoria aurea	Kooragang island, NSW	32.86109°S	151.73294° E	51.9	Male	0007E7A0BF	44606
2021	Litoria aurea	Kooragang island, NSW	32.86109°S	151.73294° E	50.1	Male	0007E7A0C7	44533
2023	Litoria aurea	Kooragang island, NSW	32.86109°S	151.73294° E	59.3	Female	0007E7A0DA	45237																			Y
2021	Litoria aurea	Kooragang island, NSW	32.86109°S	151.73294° E	63.3	Female	0007E7A0E3	44600
2021	Litoria aurea	Kooragang island, NSW	32.86109°S	151.73294° E	68.5	Female	0007E7A0E3	44601
2021	Litoria aurea	Kooragang island, NSW	32.86109°S	151.73294° E	71.1	Female	0007E7A0E3	44602
2022	Litoria aurea	Kooragang island, NSW	32.86109°S	151.73294° E	70.3	Female	0007E7A0E3	44859
2021	Litoria aurea	Kooragang island, NSW	32.86109°S	151.73294° E	64.4	Female	0007E7A10B	44519
2021	Litoria aurea	Kooragang island, NSW	32.86109°S	151.73294° E	68.7	Female	0007E7A118	44595
2021	Litoria aurea	Kooragang island, NSW	32.86109°S	151.73294° E	69.7	Female	0007E7A118	44655
2021	Litoria aurea	Kooragang island, NSW	32.86109°S	151.73294° E	69.9	Female	0007E7A118	44607
2021	Litoria aurea	Kooragang island, NSW	32.86109°S	151.73294° E	57.2	Male	0007E7A135	44539
2021	Litoria aurea	Kooragang island, NSW	32.86109°S	151.73294° E	60.6	Male	0007E7A135	44546
2021	Litoria aurea	Kooragang island, NSW	32.86109°S	151.73294° E	56.8	Male	0007E7A136	44600
2021	Litoria aurea	Kooragang island, NSW	32.86109°S	151.73294° E	57.5	Male	0007E7A152	44606
2021	Litoria aurea	Kooragang island, NSW	32.86109°S	151.73294° E	59.5	Female	0007E7A17E	44491
2021	Litoria aurea	Kooragang island, NSW	32.86109°S	151.73294° E	59.8	Female	0007E7A17E	44497
2021	Litoria aurea	Kooragang island, NSW	32.86109°S	151.73294° E	61.8	Female	0007E7A17E	44505
2021	Litoria aurea	Kooragang island, NSW	32.86109°S	151.73294° E	61.6	Male	0007E7A1CA	44575
2021	Litoria aurea	Kooragang island, NSW	32.86109°S	151.73294° E	62.8	Female	0007E7A1CC	44603
2021	Litoria aurea	Kooragang island, NSW	32.86109°S	151.73294° E	63.6	Female	0007E7A1CC	44575
2022	Litoria aurea	Kooragang island, NSW	32.86109°S	151.73294° E	60.1	Male	0007E7A1DB	44974
2022	Litoria aurea	Kooragang island, NSW	32.86109°S	151.73294° E	61.7	Male	0007E7A1DB	45007
2021	Litoria aurea	Kooragang island, NSW	32.86109°S	151.73294° E	55.6	Male	0007E7A220	44608
2021	Litoria aurea	Kooragang island, NSW	32.86109°S	151.73294° E	66.2	Female	0007E7A235	44606
2021	Litoria aurea	Kooragang island, NSW	32.86109°S	151.73294° E	64.2	Female	0007E7A299	44600
2021	Litoria aurea	Kooragang island, NSW	32.86109°S	151.73294° E	66.6	Female	0007E7A299	44601
2022	Litoria aurea	Kooragang island, NSW	32.86109°S	151.73294° E	62.4	Female	0007E7A2A7	44942
2021	Litoria aurea	Kooragang island, NSW	32.86109°S	151.73294° E	55.34	Male	0007E7A2EB	44531
2021	Litoria aurea	Kooragang island, NSW	32.86109°S	151.73294° E	64.5	Female	0007E7A302	44524
2021	Litoria aurea	Kooragang island, NSW	32.86109°S	151.73294° E	70.2	Female	0007E7A31A	44602
2021	Litoria aurea	Kooragang island, NSW	32.86109°S	151.73294° E	71	Female	0007E7A31A	44601
2021	Litoria aurea	Kooragang island, NSW	32.86109°S	151.73294° E	71.5	Female	0007E7A31A	44600
2023	Litoria aurea	Kooragang island, NSW	32.86109°S	151.73294° E	49	Male	0007E7A348	45274
2023	Litoria aurea	Kooragang island, NSW	32.86109°S	151.73294° E	57.8	Male	0007E7A35F	45271
2021	Litoria aurea	Kooragang island, NSW	32.86109°S	151.73294° E	54.8	Female	0007E7A364	44601
2022	Litoria aurea	Kooragang island, NSW	32.86109°S	151.73294° E	65.4	Female	0007E7A370	44937
2021	Litoria aurea	Kooragang island, NSW	32.86109°S	151.73294° E	63.5	Female	0007E7A371	44608
2021	Litoria aurea	Kooragang island, NSW	32.86109°S	151.73294° E	50.44	Male	0007E7A373	44531
2021	Litoria aurea	Kooragang island, NSW	32.86109°S	151.73294° E	51.9	Female	0007E7A37D	44524
2021	Litoria aurea	Kooragang island, NSW	32.86109°S	151.73294° E	68	Female	0007E7A37D	44601
2022	Litoria aurea	Kooragang island, NSW	32.86109°S	151.73294° E	70.6	Female	0007E7A37D	44820
2021	Litoria aurea	Kooragang island, NSW	32.86109°S	151.73294° E	53.9	Male	0007E7A3C6	44505
2021	Litoria aurea	Kooragang island, NSW	32.86109°S	151.73294° E	55.1	Male	0007E7A3C6	44477
2021	Litoria aurea	Kooragang island, NSW	32.86109°S	151.73294° E	56.5	Male	0007E7A3C6	44497
2021	Litoria aurea	Kooragang island, NSW	32.86109°S	151.73294° E	57.3	Male	0007E7A3C6	44544
2021	Litoria aurea	Kooragang island, NSW	32.86109°S	151.73294° E	56.8	Female	0007E7A3ED	44601
2021	Litoria aurea	Kooragang island, NSW	32.86109°S	151.73294° E	60.3	Female	0007E7A3ED	44600
2021	Litoria aurea	Kooragang island, NSW	32.86109°S	151.73294° E	62.1	Female	0007E7A3ED	44653
2021	Litoria aurea	Kooragang island, NSW	32.86109°S	151.73294° E	66.3	Female	0007E7A403	44593
2021	Litoria aurea	Kooragang island, NSW	32.86109°S	151.73294° E	66.6	Female	0007E7A40E	44587
2021	Litoria aurea	Kooragang island, NSW	32.86109°S	151.73294° E	66.7	Female	0007E7A40E	44601
2021	Litoria aurea	Kooragang island, NSW	32.86109°S	151.73294° E	59	Male	0007E7A41E	44641
2021	Litoria aurea	Kooragang island, NSW	32.86109°S	151.73294° E	58.5	Male	0007E7A42E	44582
2021	Litoria aurea	Kooragang island, NSW	32.86109°S	151.73294° E	49.8	Male	0007E7A458	44543
2021	Litoria aurea	Kooragang island, NSW	32.86109°S	151.73294° E	53.3	Male	0007E7A4B1	44607
2021	Litoria aurea	Kooragang island, NSW	32.86109°S	151.73294° E	65.1	Female	0007E7A4BB	44600
2021	Litoria aurea	Kooragang island, NSW	32.86109°S	151.73294° E	67.57	Female	0007E7A4BB	44531
2022	Litoria aurea	Kooragang island, NSW	32.86109°S	151.73294° E	66.6	Female	0007E7A4BB	44818
2021	Litoria aurea	Kooragang island, NSW	32.86109°S	151.73294° E	60.3	Female	0007E7A4CB	44540
2021	Litoria aurea	Kooragang island, NSW	32.86109°S	151.73294° E	64.6	Female	0007E7A4CB	44638
2021	Litoria aurea	Kooragang island, NSW	32.86109°S	151.73294° E	66.1	Female	0007E7A4CB	44659
2021	Litoria aurea	Kooragang island, NSW	32.86109°S	151.73294° E	67	Female	0007E7A4CB	44610
2021	Litoria aurea	Kooragang island, NSW	32.86109°S	151.73294° E	67.1	Female	0007E7A4CB	44582
2021	Litoria aurea	Kooragang island, NSW	32.86109°S	151.73294° E	70	Female	0007E7A4CB	44617
2021	Litoria aurea	Kooragang island, NSW	32.86109°S	151.73294° E	56.7	Male	0007E7A4D8	44642
2021	Litoria aurea	Kooragang island, NSW	32.86109°S	151.73294° E	70	Female	0007E7A4E7	44592
2021	Litoria aurea	Kooragang island, NSW	32.86109°S	151.73294° E	74.1	Female	0007E7A4E7	44648
2021	Litoria aurea	Kooragang island, NSW	32.86109°S	151.73294° E	68.1	Female	0007E7A4FD	44532
2021	Litoria aurea	Kooragang island, NSW	32.86109°S	151.73294° E	59.9	Male	0007E7A504	44532
2021	Litoria aurea	Kooragang island, NSW	32.86109°S	151.73294° E	53.2	Male	0007E7A534	44540
2021	Litoria aurea	Kooragang island, NSW	32.86109°S	151.73294° E	52.8	Male	0007E7A566	44545
2021	Litoria aurea	Kooragang island, NSW	32.86109°S	151.73294° E	55.5	Male	0007E7A566	44558
2021	Litoria aurea	Kooragang island, NSW	32.86109°S	151.73294° E	59.6	Male	0007E7A566	44582
2022	Litoria aurea	Kooragang island, NSW	32.86109°S	151.73294° E	55.6	Male	0007E7A566	44853
2021	Litoria aurea	Kooragang island, NSW	32.86109°S	151.73294° E	59.7	Female	0007E7A573	44599
2021	Litoria aurea	Kooragang island, NSW	32.86109°S	151.73294° E	51.6	Female	0007E7A591	44566
2023	Litoria aurea	Kooragang island, NSW	32.86109°S	151.73294° E	57.1	Male	0007E7A592	45273
2021	Litoria aurea	Kooragang island, NSW	32.86109°S	151.73294° E	53.07	Male	0007E7A594	44531
2023	Litoria aurea	Kooragang island, NSW	32.86109°S	151.73294° E	53.8	Male	0007E7A5A1	45219																			Y
2023	Litoria aurea	Kooragang island, NSW	32.86109°S	151.73294° E	55	Male	0007E7A5A1	45182																			X
2021	Litoria aurea	Kooragang island, NSW	32.86109°S	151.73294° E	57.6	Male	0007E7A5AB	44603
2021	Litoria aurea	Kooragang island, NSW	32.86109°S	151.73294° E	58.4	Male	0007E7A5AB	44679
2021	Litoria aurea	Kooragang island, NSW	32.86109°S	151.73294° E	60.6	Male	0007E7A5BA	44602
2021	Litoria aurea	Kooragang island, NSW	32.86109°S	151.73294° E	58.4	Male	0007E7A5DF	44643
2021	Litoria aurea	Kooragang island, NSW	32.86109°S	151.73294° E	67	Female	0007E7A60F	44637
2021	Litoria aurea	Kooragang island, NSW	32.86109°S	151.73294° E	65.3	Female	0007E7A62A	44644
2021	Litoria aurea	Kooragang island, NSW	32.86109°S	151.73294° E	56.9	Female	0007E7A632	44594
2021	Litoria aurea	Kooragang island, NSW	32.86109°S	151.73294° E	63.3	Female	0007E7A64E	44592
2023	Litoria aurea	Kooragang island, NSW	32.86109°S	151.73294° E	65.6	Female	0007E7A668	45303																			Y
2022	Litoria aurea	Kooragang island, NSW	32.86109°S	151.73294° E	65.9	Male	0007E7A670	45000
2021	Litoria aurea	Kooragang island, NSW	32.86109°S	151.73294° E	58.9	Male	0007E7A6A8	44575
2021	Litoria aurea	Kooragang island, NSW	32.86109°S	151.73294° E	57.7	Male	0007E7A6B3	44641
2023	Litoria aurea	Kooragang island, NSW	32.86109°S	151.73294° E	53	Male	0007E7A6CD	45271
2021	Litoria aurea	Kooragang island, NSW	32.86109°S	151.73294° E	50.6	Male	0007E7A6FC	44477
2021	Litoria aurea	Kooragang island, NSW	32.86109°S	151.73294° E	53.8	Male	0007E7A6FC	44497
2021	Litoria aurea	Kooragang island, NSW	32.86109°S	151.73294° E	54.21	Male	0007E7A6FC	44531
2021	Litoria aurea	Kooragang island, NSW	32.86109°S	151.73294° E	59.7	Male	0007E7A70F	44599
2021	Litoria aurea	Kooragang island, NSW	32.86109°S	151.73294° E	60.8	Male	0007E7A70F	44670
2021	Litoria aurea	Kooragang island, NSW	32.86109°S	151.73294° E	54.1	Male	0007E7A71D	44582
2021	Litoria aurea	Kooragang island, NSW	32.86109°S	151.73294° E	54.3	Male	0007E7A71D	44512
2023	Litoria aurea	Kooragang island, NSW	32.86109°S	151.73294° E	58.2	Male	0007E7A720	45273
2021	Litoria aurea	Kooragang island, NSW	32.86109°S	151.73294° E	50.2	Male	0007E7A732	44543
2021	Litoria aurea	Kooragang island, NSW	32.86109°S	151.73294° E	62.99	Female	0007E7A73A	44531
2021	Litoria aurea	Kooragang island, NSW	32.86109°S	151.73294° E	59	Male	0007E7A743	44599
2022	Litoria aurea	Kooragang island, NSW	32.86109°S	151.73294° E	59.4	Male	0007E7A746	44932
2021	Litoria aurea	Kooragang island, NSW	32.86109°S	151.73294° E	53	Male	0007E7A76C	44606
2022	Litoria aurea	Kooragang island, NSW	32.86109°S	151.73294° E	58.5	Female	0007E7A773	45000
2023	Litoria aurea	Kooragang island, NSW	32.86109°S	151.73294° E	58.4	Female	0007E7A773	45204																			Y
2023	Litoria aurea	Kooragang island, NSW	32.86109°S	151.73294° E	60.9	Female	0007E7A773	45253																			Y
2023	Litoria aurea	Kooragang island, NSW	32.86109°S	151.73294° E	61.7	Female	0007E7A773	45273																			Y
2023	Litoria aurea	Kooragang island, NSW	32.86109°S	151.73294° E	61.9	Female	0007E7A773	45182																			Y
2021	Litoria aurea	Kooragang island, NSW	32.86109°S	151.73294° E	60.4	Female	0007E7A7BD	44601
2021	Litoria aurea	Kooragang island, NSW	32.86109°S	151.73294° E	63.2	Female	0007E7A7BD	44615
2021	Litoria aurea	Kooragang island, NSW	32.86109°S	151.73294° E	64.5	Female	0007E7A7BD	44637
2021	Litoria aurea	Kooragang island, NSW	32.86109°S	151.73294° E	65.62	Female	0007E7A7C3	44562
2021	Litoria aurea	Kooragang island, NSW	32.86109°S	151.73294° E	48.6	Male	0007E7A7C5	44528
2021	Litoria aurea	Kooragang island, NSW	32.86109°S	151.73294° E	50.2	Male	0007E7A7C5	44512
2021	Litoria aurea	Kooragang island, NSW	32.86109°S	151.73294° E	55.6	Male	0007E7A7C5	44582
2021	Litoria aurea	Kooragang island, NSW	32.86109°S	151.73294° E	62.44	Female	0007E7A7CD	44589
2021	Litoria aurea	Kooragang island, NSW	32.86109°S	151.73294° E	66.8	Female	0007E7A7CD	44679
2021	Litoria aurea	Kooragang island, NSW	32.86109°S	151.73294° E	58.3	Male	0007E7A7D7	44575
2021	Litoria aurea	Kooragang island, NSW	32.86109°S	151.73294° E	59	Male	0007E7A7D7	44616
2021	Litoria aurea	Kooragang island, NSW	32.86109°S	151.73294° E	60.7	Male	0007E7A7D7	44648
2021	Litoria aurea	Kooragang island, NSW	32.86109°S	151.73294° E	62	Male	0007E7A7D7	44601
2021	Litoria aurea	Kooragang island, NSW	32.86109°S	151.73294° E	56.9	Male	0007E7A804	44599
2021	Litoria aurea	Kooragang island, NSW	32.86109°S	151.73294° E	56	Male	0007E7A80B	44540
2021	Litoria aurea	Kooragang island, NSW	32.86109°S	151.73294° E	55.2	Female	0007E7A811	44601
2021	Litoria aurea	Kooragang island, NSW	32.86109°S	151.73294° E	69	Female	0007E7A811	44600
2021	Litoria aurea	Kooragang island, NSW	32.86109°S	151.73294° E	66.9	Female	0007E7A821	44530
2021	Litoria aurea	Kooragang island, NSW	32.86109°S	151.73294° E	70.9	Female	0007E7A821	44594
2021	Litoria aurea	Kooragang island, NSW	32.86109°S	151.73294° E	54.2	Male	0007E7A82C	44544
2021	Litoria aurea	Kooragang island, NSW	32.86109°S	151.73294° E	58.8	Male	0007E7A84D	44546
2021	Litoria aurea	Kooragang island, NSW	32.86109°S	151.73294° E	69.5	Female	0007E7A873	44600
2021	Litoria aurea	Kooragang island, NSW	32.86109°S	151.73294° E	64.7	Male	0007E7A888	44641
2021	Litoria aurea	Kooragang island, NSW	32.86109°S	151.73294° E	60.3	Male	0007E7A8A2	44648
2021	Litoria aurea	Kooragang island, NSW	32.86109°S	151.73294° E	60.7	Male	0007E7A8A2	44641
2021	Litoria aurea	Kooragang island, NSW	32.86109°S	151.73294° E	62.1	Female	0007E7A8BC	44649
2021	Litoria aurea	Kooragang island, NSW	32.86109°S	151.73294° E	60.9	Male	0007E7A8BC	44594
2021	Litoria aurea	Kooragang island, NSW	32.86109°S	151.73294° E	59.6	Female	0007E7A8C1	44536
2021	Litoria aurea	Kooragang island, NSW	32.86109°S	151.73294° E	52.3	Male	0007E7A8CD	44512
2021	Litoria aurea	Kooragang island, NSW	32.86109°S	151.73294° E	58.5	Male	0007E7A8EF	44599
2021	Litoria aurea	Kooragang island, NSW	32.86109°S	151.73294° E	53.1	Male	0007E7A906	44653
2021	Litoria aurea	Kooragang island, NSW	32.86109°S	151.73294° E	57.9	Male	0007E7A91E	44594
2021	Litoria aurea	Kooragang island, NSW	32.86109°S	151.73294° E	61.3	Male	0007E7A92C	44575
2021	Litoria aurea	Kooragang island, NSW	32.86109°S	151.73294° E	72.1	Female	0007E7A933	44512
2022	Litoria aurea	Kooragang island, NSW	32.86109°S	151.73294° E	49.1	Male	0007E7A938	45001
2022	Litoria aurea	Kooragang island, NSW	32.86109°S	151.73294° E	71.5	Female	0007E7A946	44932
2022	Litoria aurea	Kooragang island, NSW	32.86109°S	151.73294° E	74.4	Female	0007e7a951	44965
2021	Litoria aurea	Kooragang island, NSW	32.86109°S	151.73294° E	66.2	Female	0007E7A976	44505
2021	Litoria aurea	Kooragang island, NSW	32.86109°S	151.73294° E	66.9	Female	0007E7A976	44486
2021	Litoria aurea	Kooragang island, NSW	32.86109°S	151.73294° E	71.5	Female	0007E7A976	44617
2021	Litoria aurea	Kooragang island, NSW	32.86109°S	151.73294° E	57.7	Male	0007E7A9B3	44575
2021	Litoria aurea	Kooragang island, NSW	32.86109°S	151.73294° E	58	Female	0007E7A9C8	44532
2021	Litoria aurea	Kooragang island, NSW	32.86109°S	151.73294° E	64.9	Female	0007E7A9F1	44589
2021	Litoria aurea	Kooragang island, NSW	32.86109°S	151.73294° E	63.7	Male	0007E7AA2B	44592
2021	Litoria aurea	Kooragang island, NSW	32.86109°S	151.73294° E	55.5	Male	0007E7AB0D	44575
2023	Litoria aurea	Kooragang island, NSW	32.86109°S	151.73294° E	60.5	Male	0007E7AB0D	45182																			Y
2021	Litoria aurea	Kooragang island, NSW	32.86109°S	151.73294° E	55	Male	0007E7AB5E	44497
2021	Litoria aurea	Kooragang island, NSW	32.86109°S	151.73294° E	55.4	Male	0007E7AB5E	44491
2021	Litoria aurea	Kooragang island, NSW	32.86109°S	151.73294° E	57.7	Male	0007E7ABF1	44574
2021	Litoria aurea	Kooragang island, NSW	32.86109°S	151.73294° E	65	Female	0007E7AC32	44600
2021	Litoria aurea	Kooragang island, NSW	32.86109°S	151.73294° E	65	Female	0007E7AC32	44601
2021	Litoria aurea	Kooragang island, NSW	32.86109°S	151.73294° E	68.4	Female	0007E7AC32	44602
2021	Litoria aurea	Kooragang island, NSW	32.86109°S	151.73294° E	61.5	Male	0007E7ACA3	44512
2021	Litoria aurea	Kooragang island, NSW	32.86109°S	151.73294° E	62.2	Female	0007E7AD13	44587
2021	Litoria aurea	Kooragang island, NSW	32.86109°S	151.73294° E	53.3	Male	0007E7AD37	44512
2021	Litoria aurea	Kooragang island, NSW	32.86109°S	151.73294° E	53.5	Male	0007E7AD37	44491
2021	Litoria aurea	Kooragang island, NSW	32.86109°S	151.73294° E	57.3	Male	0007E7AD37	44624
2021	Litoria aurea	Kooragang island, NSW	32.86109°S	151.73294° E	59.1	Male	0007E7AD37	44558
2022	Litoria aurea	Kooragang island, NSW	32.86109°S	151.73294° E	59.3	Male	0007E7ADD5	44894
2022	Litoria aurea	Kooragang island, NSW	32.86109°S	151.73294° E	61.5	Male	0007E7ADD5	44951
2023	Litoria aurea	Kooragang island, NSW	32.86109°S	151.73294° E	58.4	Male	0007E7ADDS	45239
2021	Litoria aurea	Kooragang island, NSW	32.86109°S	151.73294° E	66.6	Female	0007E7ADE7	44519
2021	Litoria aurea	Kooragang island, NSW	32.86109°S	151.73294° E	61.4	Female	0007E7ADE8	44543
2021	Litoria aurea	Kooragang island, NSW	32.86109°S	151.73294° E	60.2	Male	0007E7ADED	44512
2021	Litoria aurea	Kooragang island, NSW	32.86109°S	151.73294° E	60	Male	0007E7ADF6	44575
2021	Litoria aurea	Kooragang island, NSW	32.86109°S	151.73294° E	54.1	Male	0007E7B0F4	44545
2021	Litoria aurea	Kooragang island, NSW	32.86109°S	151.73294° E	64.1	Female	0007E7B1DB	44524
2021	Litoria aurea	Kooragang island, NSW	32.86109°S	151.73294° E	63.4	Female	0007E7B21F	44574
2022	Litoria aurea	Kooragang island, NSW	32.86109°S	151.73294° E	59.2	Male	0007E7B232	44936
2021	Litoria aurea	Kooragang island, NSW	32.86109°S	151.73294° E	49.1	Male	0007E7B351	44575
2021	Litoria aurea	Kooragang island, NSW	32.86109°S	151.73294° E	55.7	Male	0007E7B3D0	44575
2021	Litoria aurea	Kooragang island, NSW	32.86109°S	151.73294° E	56.7	Male	0007E7B4AF	44545
2021	Litoria aurea	Kooragang island, NSW	32.86109°S	151.73294° E	57.8	Male	0007E7B4AF	44589
2021	Litoria aurea	Kooragang island, NSW	32.86109°S	151.73294° E	58.8	Female	0007E7B545	44574
2021	Litoria aurea	Kooragang island, NSW	32.86109°S	151.73294° E	61.9	Female	0007E7B545	44587
2021	Litoria aurea	Kooragang island, NSW	32.86109°S	151.73294° E	52.5	Male	0007E7B5C9	44477
2021	Litoria aurea	Kooragang island, NSW	32.86109°S	151.73294° E	54.3	Male	0007E7B5C9	44533
2021	Litoria aurea	Kooragang island, NSW	32.86109°S	151.73294° E	56.1	Male	0007E7B5C9	44512
2021	Litoria aurea	Kooragang island, NSW	32.86109°S	151.73294° E	56.2	Male	0007E7B5C9	44497
2021	Litoria aurea	Kooragang island, NSW	32.86109°S	151.73294° E	59.6	Male	0007E7B5C9	44589
2021	Litoria aurea	Kooragang island, NSW	32.86109°S	151.73294° E	65.1	Female	0007E7B695	44601
2021	Litoria aurea	Kooragang island, NSW	32.86109°S	151.73294° E	65.9	Female	0007E7B695	44602
2021	Litoria aurea	Kooragang island, NSW	32.86109°S	151.73294° E	70.2	Female	0007E7B695	44600
2021	Litoria aurea	Kooragang island, NSW	32.86109°S	151.73294° E	62.1	Male	0007E7B70D	44544
2021	Litoria aurea	Kooragang island, NSW	32.86109°S	151.73294° E	68.3	Female	0007E7B824	44575
2021	Litoria aurea	Kooragang island, NSW	32.86109°S	151.73294° E	61.4	Male	0007E7B824	44543
2021	Litoria aurea	Kooragang island, NSW	32.86109°S	151.73294° E	54	Male	0007E7B843	44600
2021	Litoria aurea	Kooragang island, NSW	32.86109°S	151.73294° E	58	Male	0007E7B843	44602
2021	Litoria aurea	Kooragang island, NSW	32.86109°S	151.73294° E	58.5	Male	0007E7B843	44601
2021	Litoria aurea	Kooragang island, NSW	32.86109°S	151.73294° E	58.9	Male	0007E7B843	44582
2021	Litoria aurea	Kooragang island, NSW	32.86109°S	151.73294° E	59	Male	0007E7B843	44558
2022	Litoria aurea	Kooragang island, NSW	32.86109°S	151.73294° E	60.3	Male	0007E7B843	44897
2021	Litoria aurea	Kooragang island, NSW	32.86109°S	151.73294° E	58.4	Male	0007E7B8F1	44617
2021	Litoria aurea	Kooragang island, NSW	32.86109°S	151.73294° E	60.8	Male	0007E7B8F1	44631
2021	Litoria aurea	Kooragang island, NSW	32.86109°S	151.73294° E	60.9	Male	0007E7B8F1	44582
2021	Litoria aurea	Kooragang island, NSW	32.86109°S	151.73294° E	65	Male	0007E7B8F1	44533
2022	Litoria aurea	Kooragang island, NSW	32.86109°S	151.73294° E	62.8	Male	0007E7B8F1	44951
2022	Litoria aurea	Kooragang island, NSW	32.86109°S	151.73294° E	63.5	Male	0007E7B8F1	44888
2021	Litoria aurea	Kooragang island, NSW	32.86109°S	151.73294° E	55.7	Male	0007E7B9B0	44603
2021	Litoria aurea	Kooragang island, NSW	32.86109°S	151.73294° E	56.4	Male	0007E7BA84	44497
2021	Litoria aurea	Kooragang island, NSW	32.86109°S	151.73294° E	57.3	Male	0007E7BA84	44610
2021	Litoria aurea	Kooragang island, NSW	32.86109°S	151.73294° E	57.5	Male	0007E7BA84	44491
2021	Litoria aurea	Kooragang island, NSW	32.86109°S	151.73294° E	60.8	Male	0007E7BA84	44582
2021	Litoria aurea	Kooragang island, NSW	32.86109°S	151.73294° E	52.5	Male	0007E7BB8C	44545
2021	Litoria aurea	Kooragang island, NSW	32.86109°S	151.73294° E	54.4	Male	0007E7BB8C	44524
2021	Litoria aurea	Kooragang island, NSW	32.86109°S	151.73294° E	60.2	Male	0007E7BC37	44575
2021	Litoria aurea	Kooragang island, NSW	32.86109°S	151.73294° E	64.3	Female	0007E7BC4F	44545
2021	Litoria aurea	Kooragang island, NSW	32.86109°S	151.73294° E	70	Female	0007E7BCA1	44545
2021	Litoria aurea	Kooragang island, NSW	32.86109°S	151.73294° E	77.2	Female	0007E7BCA1	44601
2022	Litoria aurea	Kooragang island, NSW	32.86109°S	151.73294° E	49.1	Male	0007E7C2A9	44992
2021	Litoria aurea	Kooragang island, NSW	32.86109°S	151.73294° E	58.6	Male	0007E7C743	44599
2021	Litoria aurea	Kooragang island, NSW	32.86109°S	151.73294° E	60.9	Male	0007E7C743	44601
2021	Litoria aurea	Kooragang island, NSW	32.86109°S	151.73294° E	62.9	Male	0007E7C743	44575
2021	Litoria aurea	Kooragang island, NSW	32.86109°S	151.73294° E	61.6	Female	0007E7C7B1	44587
2021	Litoria aurea	Kooragang island, NSW	32.86109°S	151.73294° E	65.9	Male	0007E7C7B1	44617
2021	Litoria aurea	Kooragang island, NSW	32.86109°S	151.73294° E	52	Male	0007E7C844	44589
2022	Litoria aurea	Kooragang island, NSW	32.86109°S	151.73294° E	60.2	Male	0007E7C861	44992
2022	Litoria aurea	Kooragang island, NSW	32.86109°S	151.73294° E	70.9	Female	0007E7CABB	44957
2022	Litoria aurea	Kooragang island, NSW	32.86109°S	151.73294° E	55.5	Male	0007E81663	44980
2022	Litoria aurea	Kooragang island, NSW	32.86109°S	151.73294° E	53.9	Male	0007E819EC	44951
2022	Litoria aurea	Kooragang island, NSW	32.86109°S	151.73294° E	56	Male	0007E819EC	44981
2022	Litoria aurea	Kooragang island, NSW	32.86109°S	151.73294° E	56.4	Male	0007E81B26	44958
2023	Litoria aurea	Kooragang island, NSW	32.86109°S	151.73294° E	59.2	Male	0007E81B26	45191
2023	Litoria aurea	Kooragang island, NSW	32.86109°S	151.73294° E	59.3	Male	0007E81B26	45271
2022	Litoria aurea	Kooragang island, NSW	32.86109°S	151.73294° E	61.1	Male	0007E81C0C	44951
2022	Litoria aurea	Kooragang island, NSW	32.86109°S	151.73294° E	65.4	Female	0007E81D63	44957
2022	Litoria aurea	Kooragang island, NSW	32.86109°S	151.73294° E	58.7	Male	0007E81EBC	44992
2022	Litoria aurea	Kooragang island, NSW	32.86109°S	151.73294° E	61.4	Male	0007E81FD3	44951
2022	Litoria aurea	Kooragang island, NSW	32.86109°S	151.73294° E	70.2	Female	0007E82196	44992
2022	Litoria aurea	Kooragang island, NSW	32.86109°S	151.73294° E	45.8	Male	0007E82271	44958
2022	Litoria aurea	Kooragang island, NSW	32.86109°S	151.73294° E	55.7	Male	0007E823D9	44951
2022	Litoria aurea	Kooragang island, NSW	32.86109°S	151.73294° E	60	Female	0007E823F5	44981
2022	Litoria aurea	Kooragang island, NSW	32.86109°S	151.73294° E	64.5	Female	0007E823F5	44992
2022	Litoria aurea	Kooragang island, NSW	32.86109°S	151.73294° E	61.9	Female	0007E82808	44958
2022	Litoria aurea	Kooragang island, NSW	32.86109°S	151.73294° E	54.3	Male	0007E828C0	44953
2022	Litoria aurea	Kooragang island, NSW	32.86109°S	151.73294° E	62	Male	0007E828C0	44999
2022	Litoria aurea	Kooragang island, NSW	32.86109°S	151.73294° E	63.1	Female	0007E82CBC	44951
2022	Litoria aurea	Kooragang island, NSW	32.86109°S	151.73294° E	58.7	Male	0007E82E80	44986
2022	Litoria aurea	Kooragang island, NSW	32.86109°S	151.73294° E	58.9	Male	0007E82ECA	44992
2022	Litoria aurea	Kooragang island, NSW	32.86109°S	151.73294° E	55.5	Male	0007E82ED0	44980
2021	Litoria aurea	Kooragang island, NSW	32.86109°S	151.73294° E	49.9	Male	0007E82FA7	44589
2021	Litoria aurea	Kooragang island, NSW	32.86109°S	151.73294° E	50.51	Male	0007E82FB2	44615
2021	Litoria aurea	Kooragang island, NSW	32.86109°S	151.73294° E	54.4	Male	0007E82FB2	44575
2021	Litoria aurea	Kooragang island, NSW	32.86109°S	151.73294° E	64.5	Male	0007E82FB2	44637
2022	Litoria aurea	Kooragang island, NSW	32.86109°S	151.73294° E	72.5	Female	0007E82FF3	44985
2022	Litoria aurea	Kooragang island, NSW	32.86109°S	151.73294° E	57.4	Male	0007E830C0	44985
2022	Litoria aurea	Kooragang island, NSW	32.86109°S	151.73294° E	60.4	Male	0007E83240	44980
2022	Litoria aurea	Kooragang island, NSW	32.86109°S	151.73294° E	53.6	Female	0007E8329B	44953
2022	Litoria aurea	Kooragang island, NSW	32.86109°S	151.73294° E	61.8	Female	0007E8329B	45027
2022	Litoria aurea	Kooragang island, NSW	32.86109°S	151.73294° E	55.6	Male	0007E832EC	44979
2022	Litoria aurea	Kooragang island, NSW	32.86109°S	151.73294° E	57.6	Male	0007E835B6	44958
2022	Litoria aurea	Kooragang island, NSW	32.86109°S	151.73294° E	60.9	Male	0007E835B6	44995
2022	Litoria aurea	Kooragang island, NSW	32.86109°S	151.73294° E	57.2	Male	0007E83618	44980
2022	Litoria aurea	Kooragang island, NSW	32.86109°S	151.73294° E	69.8	Female	0007E836C7	44985
2022	Litoria aurea	Kooragang island, NSW	32.86109°S	151.73294° E	70.5	Female	0007E836C7	45030
2022	Litoria aurea	Kooragang island, NSW	32.86109°S	151.73294° E	56.2	Male	0007E83977	44992
2022	Litoria aurea	Kooragang island, NSW	32.86109°S	151.73294° E	58.5	Male	0007E83C0C	44980
2022	Litoria aurea	Kooragang island, NSW	32.86109°S	151.73294° E	56.4	Male	0007E83F1D	44979
2021	Litoria aurea	Kooragang island, NSW	32.86109°S	151.73294° E	72.3	Female	0007E84899	44587
2021	Litoria aurea	Kooragang island, NSW	32.86109°S	151.73294° E	52.6	Male	0007E84A45	44589
2021	Litoria aurea	Kooragang island, NSW	32.86109°S	151.73294° E	61	Male	0007E84A95	44575
2021	Litoria aurea	Kooragang island, NSW	32.86109°S	151.73294° E	61	Male	0007E84A95	44601
2021	Litoria aurea	Kooragang island, NSW	32.86109°S	151.73294° E	61.5	Male	0007E84A95	44615
2021	Litoria aurea	Kooragang island, NSW	32.86109°S	151.73294° E	63.5	Male	0007E84A95	44637
2022	Litoria aurea	Kooragang island, NSW	32.86109°S	151.73294° E	72.5	Female	0007E84B01	44985
2022	Litoria aurea	Kooragang island, NSW	32.86109°S	151.73294° E	59.4	Male	0007E84B98	44980
2021	Litoria aurea	Kooragang island, NSW	32.86109°S	151.73294° E	70	Female	0007E84BCF	44587
2021	Litoria aurea	Kooragang island, NSW	32.86109°S	151.73294° E	74.3	Female	0007E84BCF	44616
2022	Litoria aurea	Kooragang island, NSW	32.86109°S	151.73294° E	58.7	Female	0007E84C18	44985
2022	Litoria aurea	Kooragang island, NSW	32.86109°S	151.73294° E	57.4	Male	0007E84C66	44958
2021	Litoria aurea	Kooragang island, NSW	32.86109°S	151.73294° E	60.4	Female	0007E84CD3	44589
2021	Litoria aurea	Kooragang island, NSW	32.86109°S	151.73294° E	63.1	Female	0007E84CD3	44608
2021	Litoria aurea	Kooragang island, NSW	32.86109°S	151.73294° E	63.1	Female	0007E84CD3	44615
2021	Litoria aurea	Kooragang island, NSW	32.86109°S	151.73294° E	62.6	Female	0007E84DAD	44575
2021	Litoria aurea	Kooragang island, NSW	32.86109°S	151.73294° E	68.5	Female	0007E84DAD	44607
2021	Litoria aurea	Kooragang island, NSW	32.86109°S	151.73294° E	61	Female	0007E84DD3	44588
2021	Litoria aurea	Kooragang island, NSW	32.86109°S	151.73294° E	72.3	Female	0007E84E69	44587
2021	Litoria aurea	Kooragang island, NSW	32.86109°S	151.73294° E	60	Female	0007E84F59	44574
2021	Litoria aurea	Kooragang island, NSW	32.86109°S	151.73294° E	57.8	Male	0007E84F9F	44574
2021	Litoria aurea	Kooragang island, NSW	32.86109°S	151.73294° E	71.6	Female	0007E8502F	44575
2022	Litoria aurea	Kooragang island, NSW	32.86109°S	151.73294° E	58	Male	0007E85033	44979
2021	Litoria aurea	Kooragang island, NSW	32.86109°S	151.73294° E	58.8	Female	0007E8515D	44574
2021	Litoria aurea	Kooragang island, NSW	32.86109°S	151.73294° E	51.8	Male	0007E85169	44589
2022	Litoria aurea	Kooragang island, NSW	32.86109°S	151.73294° E	56.2	Male	0007E851BC	44980
2022	Litoria aurea	Kooragang island, NSW	32.86109°S	151.73294° E	67.8	Female	0007E85238	44979
2021	Litoria aurea	Kooragang island, NSW	32.86109°S	151.73294° E	55.7	Female	0007E8534E	44589
2022	Litoria aurea	Kooragang island, NSW	32.86109°S	151.73294° E	61.9	Male	0007E853DF	44992
2021	Litoria aurea	Kooragang island, NSW	32.86109°S	151.73294° E	58	Female	0007E8545A	44588
2021	Litoria aurea	Kooragang island, NSW	32.86109°S	151.73294° E	59	Male	0007E956E2	44495
2021	Litoria aurea	Kooragang island, NSW	32.86109°S	151.73294° E	58	Male	0007E9677B	44495
2021	Litoria aurea	Kooragang island, NSW	32.86109°S	151.73294° E	68.9	Female	0007E989D4	44631
2021	Litoria aurea	Kooragang island, NSW	32.86109°S	151.73294° E	69.9	Female	0007E989D4	44528
2021	Litoria aurea	Kooragang island, NSW	32.86109°S	151.73294° E	71.1	Female	0007E989D4	44610
2021	Litoria aurea	Kooragang island, NSW	32.86109°S	151.73294° E	71.1	Female	0007E989D4	44540
[truncated: 1,478 more rows]
